# Supplementary material for: 5,5′-Dimeth­oxy-2,2′-[(nonane-1,9-diyldi­oxy)bis­(nitrilo­methyl­idyne)]diphenol
Source: Acta Crystallogr Sect E Struct Rep Online. 2009 Oct 17;65(Pt 11):o2771. doi: 10.1107/S1600536809041038 (PMC2971058; doi:10.1107/S1600536809041038)
Supplement: Supplementary file 2 [file e-65-o2771-Isup2.hkl]

# 
# h,k,l, Fc-squared, Fo-squared, sigma(Fo-squared) and status flag 
# 
data_I
_shelx_title ' 090615d                in P-1' 
_shelx_refln_list_code          4 
_shelx_F_calc_maximum      288.44 
_exptl_crystal_F_000       492.00 
_reflns_d_resolution_high  0.8402 
 
loop_ 
 _symmetry_equiv_pos_as_xyz 
 'x, y, z' 
 '-x, -y, -z' 
 
_cell_length_a    10.4701 
_cell_length_b    11.1249 
_cell_length_c    12.7602 
_cell_angle_alpha  65.544 
_cell_angle_beta   86.664 
_cell_angle_gamma  67.085 
 
_shelx_F_squared_multiplier     1.000 
 
loop_ 
 _refln_index_h 
 _refln_index_k 
 _refln_index_l 
 _refln_F_squared_calc 
 _refln_F_squared_meas 
 _refln_F_squared_sigma 
 _refln_observed_status 
   1   0   0     1065.63      955.57     28.37 o 
   2   0   0       24.24       27.12      1.63 o 
   3   0   0      999.02     1015.40     30.94 o 
   4   0   0      100.75       92.10      4.40 o 
   5   0   0      163.87      155.87      6.77 o 
   6   0   0       48.97       45.71      5.26 o 
   7   0   0       41.45       39.07      3.62 o 
   8   0   0        3.06        1.25      2.41 o 
   9   0   0        2.77       -0.83      2.94 o 
  10   0   0        6.82        1.67      4.53 o 
  11   0   0       11.95        9.74      5.91 o 
 -10   1   0       15.99       12.69      7.37 o 
  -9   1   0        0.09       -1.99      5.32 o 
  -8   1   0        6.42        2.18      2.66 o 
  -7   1   0        0.60       -3.02      2.01 o 
  -6   1   0       89.42       87.83      4.22 o 
  -5   1   0      618.05      613.63     16.31 o 
  -4   1   0      146.25      152.65      5.16 o 
  -3   1   0      589.53      550.97     14.01 o 
  -2   1   0    45161.16    39788.75   1215.49 o 
  -1   1   0      209.51      225.98     10.32 o 
   0   1   0     2171.16     2277.69     92.57 o 
   1   1   0     1738.77     1676.78     54.37 o 
   2   1   0      228.39      216.79      7.37 o 
   3   1   0     1145.75     1099.29     33.32 o 
   4   1   0      340.12      339.08     11.63 o 
   5   1   0       54.89       53.03      3.65 o 
   6   1   0      183.71      189.36      8.16 o 
   7   1   0      105.43      111.72      6.31 o 
   8   1   0        8.05       10.89      3.55 o 
   9   1   0       79.62       78.85     10.29 o 
  10   1   0       38.21       32.51      4.58 o 
  11   1   0        4.29        6.18      5.87 o 
 -10   2   0       16.28       21.22      8.78 o 
  -9   2   0        8.04        4.62      6.80 o 
  -8   2   0        8.77        9.74      6.09 o 
  -7   2   0       45.98       40.13      7.69 o 
  -6   2   0       28.77       31.86      6.28 o 
  -5   2   0      435.30      425.54     15.05 o 
  -4   2   0      776.17      748.35     23.93 o 
  -3   2   0      488.68      453.17     14.84 o 
  -2   2   0      498.68      469.01     20.71 o 
  -1   2   0     1471.92     1496.28     61.48 o 
   0   2   0      651.48      659.16     27.50 o 
   1   2   0       28.54       31.35      1.30 o 
   2   2   0       43.45       38.66      1.63 o 
   3   2   0        0.86        0.90      0.67 o 
   4   2   0      154.88      150.12      4.88 o 
   5   2   0      515.08      516.97     17.16 o 
   6   2   0       33.64       37.62      5.22 o 
   7   2   0      346.97      379.21     14.20 o 
   8   2   0      161.79      149.39     10.90 o 
   9   2   0        0.93       -5.19      4.07 o 
  10   2   0        0.79        2.61      3.99 o 
  11   2   0       13.21       11.30      5.06 o 
  12   2   0       14.30       12.33      7.82 o 
  -9   3   0       13.64        8.01      8.27 o 
  -8   3   0       11.90        7.37      6.60 o 
  -7   3   0       10.41        4.10      5.83 o 
  -6   3   0       20.80       14.10      5.58 o 
  -5   3   0      141.65      133.73      9.62 o 
  -4   3   0       62.76       60.52      6.03 o 
  -3   3   0       97.44       97.70      6.73 o 
  -2   3   0       33.11       32.31      3.72 o 
  -1   3   0       74.52       70.26      4.42 o 
   0   3   0        4.29        5.13      1.54 o 
   1   3   0      164.22      164.26      6.40 o 
   2   3   0      245.82      243.61      7.06 o 
   3   3   0      187.76      176.73      5.50 o 
   4   3   0       85.17       83.30      3.20 o 
   5   3   0      980.63     1082.83     33.61 o 
   6   3   0       85.97       86.35      4.80 o 
   7   3   0        0.66       -2.88      2.00 o 
   8   3   0        8.28        6.99      3.03 o 
   9   3   0      137.11      146.51      8.07 o 
  10   3   0       76.77       71.73      7.37 o 
  11   3   0       63.59       73.04      8.05 o 
  12   3   0        4.57        2.14      5.19 o 
  -9   4   0        0.94       -7.18      7.50 o 
  -8   4   0        0.41       -9.42      6.28 o 
  -7   4   0        1.96       -7.82      5.39 o 
  -6   4   0       23.41       18.21      6.15 o 
  -5   4   0       56.59       56.16      7.63 o 
  -4   4   0        1.93        0.96      3.33 o 
  -3   4   0      200.43      207.71     11.41 o 
  -2   4   0      128.44      120.52      7.24 o 
  -1   4   0       81.95       77.70      5.06 o 
   0   4   0      402.61      400.23     17.89 o 
   1   4   0       73.94       79.56      4.87 o 
   2   4   0       11.38       11.94      1.40 o 
   3   4   0      331.60      368.96     10.56 o 
   4   4   0        2.61       -0.92      1.03 o 
   5   4   0      260.19      241.17      9.03 o 
   6   4   0      255.60      262.55     10.05 o 
   7   4   0      242.01      225.67      9.30 o 
   8   4   0       45.20       45.23      5.22 o 
   9   4   0      398.81      420.54     16.27 o 
  10   4   0        0.15       -0.41      3.70 o 
  11   4   0       30.91       30.22      6.08 o 
  12   4   0        0.01       -6.31      6.15 o 
  -8   5   0        1.90      -11.28      7.63 o 
  -7   5   0        1.52       -0.77      6.35 o 
  -6   5   0        2.00       -2.69      5.00 o 
  -5   5   0       38.80       41.80      7.12 o 
  -4   5   0       59.75       59.88      7.31 o 
  -3   5   0        9.85        8.08      3.72 o 
  -2   5   0       52.68       50.90      4.74 o 
  -1   5   0       58.52       51.48      4.36 o 
   0   5   0        1.09        3.08      1.92 o 
   1   5   0       35.26       31.80      3.78 o 
   2   5   0       63.89       59.43      2.91 o 
   3   5   0       23.53       25.48      2.30 o 
   4   5   0      836.19      853.50     26.67 o 
   5   5   0       12.57       10.55      2.56 o 
   6   5   0       66.21       69.33      5.90 o 
   7   5   0      250.87      257.95     10.32 o 
   8   5   0       22.32       24.01      3.84 o 
   9   5   0      116.80      121.32      7.11 o 
  10   5   0       25.79       23.69      4.86 o 
  11   5   0        0.61       -3.14      4.23 o 
  12   5   0        0.05       -3.33      9.94 o 
  -7   6   0       11.64        9.49      7.24 o 
  -6   6   0        8.55        7.95      5.90 o 
  -5   6   0        0.75       -4.30      4.55 o 
  -4   6   0        0.58       -2.44      3.65 o 
  -3   6   0       12.41       16.22      4.62 o 
  -2   6   0        0.10        1.09      2.76 o 
  -1   6   0        0.00        2.05      2.37 o 
   0   6   0       82.02       81.48      5.83 o 
   1   6   0      169.35      164.89      9.23 o 
   2   6   0      395.18      386.56     12.80 o 
   3   6   0       35.81       36.94      2.69 o 
   4   6   0      269.20      265.65      9.66 o 
   5   6   0       41.00       44.19      7.18 o 
   6   6   0        0.60        0.00      2.60 o 
   7   6   0      130.54      140.22      6.78 o 
   8   6   0      129.58      116.93     10.90 o 
   9   6   0        5.78       -0.58      5.90 o 
  10   6   0        1.61       -6.35      6.09 o 
  11   6   0        0.02        4.04      8.27 o 
  12   6   0        1.14        3.53      9.62 o 
  -6   7   0        1.31       -3.59      6.54 o 
  -5   7   0        0.00       -2.50      4.68 o 
  -4   7   0        3.90        3.65      4.81 o 
  -3   7   0       30.33       27.44      5.83 o 
  -2   7   0        3.89        6.09      3.97 o 
  -1   7   0       93.98       77.25      6.28 o 
   0   7   0       46.02       48.53      5.51 o 
   1   7   0        1.72        1.54      2.56 o 
   2   7   0      166.75      161.30      6.42 o 
   3   7   0      145.22      152.51      9.74 o 
   4   7   0       28.76       29.11      5.32 o 
   5   7   0       26.11       20.51      5.13 o 
   6   7   0       41.91       56.80      8.21 o 
   7   7   0       34.58       29.49      6.80 o 
   8   7   0        5.19       -0.32      5.06 o 
   9   7   0        4.51        4.94      6.47 o 
  10   7   0        0.01       -5.71      6.28 o 
  11   7   0        0.19        7.95      9.62 o 
  12   7   0        0.03       -4.94      8.78 o 
  -5   8   0        9.02       14.74      7.56 o 
  -4   8   0        7.43       14.55      6.03 o 
  -3   8   0       32.77       33.66      6.92 o 
  -2   8   0        3.99        5.71      4.49 o 
  -1   8   0       17.71       15.07      4.42 o 
   0   8   0       73.28       61.16      5.83 o 
   1   8   0       42.26       38.08      5.51 o 
   2   8   0       11.99        6.67      3.46 o 
   3   8   0       23.44       24.68      5.00 o 
   4   8   0        9.16        5.00      3.91 o 
   5   8   0       20.02       20.39      5.64 o 
   6   8   0       33.54       35.45      7.18 o 
   7   8   0        5.81        3.27      4.74 o 
   8   8   0        5.77        3.08      6.28 o 
   9   8   0        0.05       -1.28      5.96 o 
  10   8   0        1.13        2.31      8.14 o 
  11   8   0        1.24       -7.76      7.63 o 
  -3   9   0        3.11        5.96      5.58 o 
  -2   9   0       10.77       11.15      5.26 o 
  -1   9   0        7.19        4.36      4.17 o 
   0   9   0        0.56        1.09      3.78 o 
   1   9   0        4.15        1.80      3.53 o 
   2   9   0        8.75        7.69      3.97 o 
   3   9   0        0.80       -1.35      3.65 o 
   4   9   0        0.97       -0.45      3.65 o 
   5   9   0       12.55       17.63      5.83 o 
   6   9   0      118.35      121.74     11.22 o 
   7   9   0       76.02       85.14     11.80 o 
   8   9   0        3.46       -0.96      6.15 o 
   9   9   0        0.25        1.67      7.31 o 
  10   9   0        0.64        5.39      9.49 o 
  11   9   0        5.07        6.35      9.17 o 
  -2  10   0        0.01       -1.15      4.87 o 
  -1  10   0        0.35       -2.69      4.74 o 
   0  10   0        0.35       -1.47      4.62 o 
   1  10   0        0.83       -0.58      3.97 o 
   2  10   0        0.04       -0.71      4.23 o 
   3  10   0       16.22       21.03      5.90 o 
   4  10   0       67.38       82.38     10.06 o 
   5  10   0      112.56      132.13     11.28 o 
   6  10   0       27.12       27.57      8.33 o 
   7  10   0        1.73       -5.64      5.83 o 
   8  10   0        7.32       -2.18      6.99 o 
   9  10   0        0.07       -4.23      6.60 o 
  10  10   0        3.19        5.77      8.85 o 
   0  11   0        5.35        6.86      6.15 o 
   1  11   0        0.06       -0.83      4.55 o 
   2  11   0        1.02        2.37      5.32 o 
   3  11   0       23.08       39.30      8.33 o 
   4  11   0       40.20       49.36      9.04 o 
   5  11   0        6.93        0.71      5.90 o 
   6  11   0       12.92       19.30      8.46 o 
   7  11   0        0.10       -9.10      6.60 o 
   8  11   0        3.09        9.30      8.14 o 
   9  11   0        3.83       10.71      9.68 o 
   4  12   0       11.98       15.71      7.95 o 
   5  12   0        1.46       -0.26      7.12 o 
   6  12   0        0.05       -6.03      7.24 o 
  -8 -11   1        1.50      -10.10      6.73 o 
  -7 -11   1        0.45       -5.00      6.41 o 
  -6 -11   1       14.78       14.55      8.72 o 
  -5 -11   1       16.48       13.27      8.01 o 
  -4 -11   1        9.94       11.15      7.18 o 
  -3 -11   1       58.87       99.75     12.18 o 
  -2 -11   1        0.94        4.68      6.73 o 
  -1 -11   1       10.01       17.50      7.12 o 
 -10 -10   1        0.01       -0.26      9.74 o 
  -9 -10   1        1.63        4.74      8.98 o 
  -8 -10   1        0.05        1.47      7.63 o 
  -7 -10   1        8.24        7.31      7.31 o 
  -6 -10   1        3.72       -1.09      5.96 o 
  -5 -10   1      171.11      193.22     14.30 o 
  -4 -10   1       19.73       21.09      6.86 o 
  -3 -10   1       14.67       17.50      6.35 o 
  -2 -10   1        0.98       -3.08      4.81 o 
  -1 -10   1        0.09       -3.33      4.74 o 
   0 -10   1        0.14       -1.73      4.81 o 
   1 -10   1        1.06       -3.01      5.39 o 
 -10  -9   1        0.36        0.06      9.36 o 
  -9  -9   1        0.17       -6.60      7.18 o 
  -8  -9   1        4.08       -0.26      7.44 o 
  -7  -9   1       96.01      105.39     13.27 o 
  -6  -9   1       19.91       26.60      7.89 o 
  -5  -9   1       20.23       26.22      7.37 o 
  -4  -9   1       18.93       18.78      5.71 o 
  -3  -9   1       12.10        7.12      4.62 o 
  -2  -9   1        1.34        2.18      4.23 o 
  -1  -9   1        0.35        2.44      4.23 o 
   0  -9   1        0.04       -2.82      3.91 o 
   1  -9   1        3.91        2.31      4.23 o 
   2  -9   1       15.37        9.94      5.77 o 
   3  -9   1        3.15        4.49      5.71 o 
 -11  -8   1        1.73        0.45      9.36 o 
 -10  -8   1       12.07        8.91      8.40 o 
  -9  -8   1        0.44       -6.28      6.54 o 
  -8  -8   1        1.83        1.28      5.90 o 
  -7  -8   1       13.36       11.73      6.54 o 
  -6  -8   1        0.31        2.82      5.00 o 
  -5  -8   1       20.94       24.30      6.22 o 
  -4  -8   1        2.70       -2.31      2.76 o 
  -3  -8   1        0.24       -2.95      2.82 o 
  -2  -8   1        3.42        3.01      3.33 o 
  -1  -8   1        0.09       -2.24      2.95 o 
   0  -8   1       22.52       19.87      4.94 o 
   1  -8   1        5.08        1.92      3.59 o 
   2  -8   1       28.48       25.77      5.90 o 
   3  -8   1        0.57       -5.13      4.68 o 
   4  -8   1       21.81       21.86      7.24 o 
 -11  -7   1        5.65        6.15      9.04 o 
 -10  -7   1        7.12        7.05      7.63 o 
  -9  -7   1        1.46        2.88      6.80 o 
  -8  -7   1       79.65       94.05     12.50 o 
  -7  -7   1       17.29        5.77      5.58 o 
  -6  -7   1       86.63       84.94      8.53 o 
  -5  -7   1      131.93      129.75     10.06 o 
  -4  -7   1        5.09        0.77      3.01 o 
  -3  -7   1        5.80        5.45      2.00 o 
  -2  -7   1       10.14       11.87      3.69 o 
  -1  -7   1       63.84       56.08      3.54 o 
   0  -7   1        1.00        2.37      2.95 o 
   1  -7   1        1.94        0.71      3.01 o 
   2  -7   1        4.34        2.50      3.78 o 
   3  -7   1        0.00       -0.13      4.10 o 
   4  -7   1        1.33       -3.78      4.81 o 
   5  -7   1        8.36       16.99      7.37 o 
 -12  -6   1        5.92        2.76      9.30 o 
 -11  -6   1        1.35        0.06      9.42 o 
 -10  -6   1       61.88       94.69     14.17 o 
  -9  -6   1       60.79       57.06     10.26 o 
  -8  -6   1       46.72       57.66      7.63 o 
  -7  -6   1       66.12       70.59      7.12 o 
  -6  -6   1       77.79       82.27     14.46 o 
  -5  -6   1      125.43      127.09      5.96 o 
  -4  -6   1       72.92       61.07      3.65 o 
  -3  -6   1      165.41      157.40      6.42 o 
  -2  -6   1      696.76      686.77     22.69 o 
  -1  -6   1        0.22       -1.03      2.12 o 
   0  -6   1        0.23        1.99      2.37 o 
   1  -6   1        4.92       -0.38      2.50 o 
   2  -6   1        0.45       -1.86      2.69 o 
   3  -6   1        2.31       -0.51      3.53 o 
   4  -6   1       16.81       16.41      5.71 o 
   5  -6   1        2.00       -3.40      5.51 o 
   6  -6   1       10.96        1.92      6.60 o 
   7  -6   1        6.14        5.19      7.76 o 
 -12  -5   1        2.43        5.13     10.00 o 
 -11  -5   1        0.52        2.05      4.04 o 
 -10  -5   1        0.68       -4.86      3.24 o 
  -9  -5   1       10.88        8.51      3.54 o 
  -8  -5   1      288.53      272.96     19.68 o 
  -7  -5   1      398.55      397.50     27.60 o 
  -6  -5   1       42.63       45.92      8.37 o 
  -5  -5   1        0.10       -1.08      1.54 o 
  -4  -5   1      898.82      921.29     28.85 o 
  -3  -5   1      276.08      281.15      9.87 o 
  -2  -5   1       10.50        9.99      1.72 o 
  -1  -5   1       66.59       53.02      4.36 o 
   0  -5   1        0.70       -1.92      1.73 o 
   1  -5   1        2.33        1.67      2.44 o 
   2  -5   1        3.22        0.64      2.56 o 
   3  -5   1       40.46       51.16      6.35 o 
   4  -5   1        1.68       -1.80      3.97 o 
   5  -5   1       23.15       22.31      6.41 o 
   6  -5   1        1.53       -1.80      5.90 o 
   7  -5   1        6.79        1.03      6.80 o 
 -12  -4   1        8.92       14.77      5.82 o 
 -11  -4   1        3.37       -2.39      4.11 o 
 -10  -4   1       80.70       84.76     13.82 o 
  -9  -4   1      149.71      143.81      7.85 o 
  -8  -4   1       31.07       29.45      7.18 o 
  -7  -4   1        5.16        6.11      2.50 o 
  -6  -4   1      213.86      227.10      9.09 o 
  -5  -4   1     1384.85     1425.52     43.72 o 
  -4  -4   1      738.02      804.97     25.32 o 
  -3  -4   1        3.56        3.63      1.32 o 
  -2  -4   1        9.63        9.82      1.48 o 
  -1  -4   1       20.51       20.75      1.86 o 
   0  -4   1        3.10        0.45      1.67 o 
   1  -4   1       28.66       24.23      3.72 o 
   2  -4   1       86.01       82.12      5.96 o 
   3  -4   1        4.79        0.13      3.14 o 
   4  -4   1       13.83       16.41      4.62 o 
   5  -4   1       68.22       77.25      7.89 o 
   6  -4   1        0.05       -7.21      4.81 o 
   7  -4   1        1.38       -4.74      6.35 o 
   8  -4   1        1.98      -10.10      6.73 o 
 -12  -3   1        0.00       -2.65      4.53 o 
 -11  -3   1       13.24       15.02      4.96 o 
 -10  -3   1       11.84       11.79      4.27 o 
  -9  -3   1        0.98       -2.14      2.91 o 
  -8  -3   1      142.57      139.37      7.22 o 
  -7  -3   1      461.19      417.32     18.05 o 
  -6  -3   1     1128.98     1204.60     56.29 o 
  -5  -3   1      818.08      903.87     28.49 o 
  -4  -3   1       20.29       20.91      2.25 o 
  -3  -3   1       52.33       56.43      3.00 o 
  -2  -3   1      242.19      232.07      7.86 o 
  -1  -3   1     1174.68     1181.69     35.30 o 
   0  -3   1      179.45      167.00      8.21 o 
   1  -3   1        0.03       -1.03      1.47 o 
   2  -3   1        0.91       -1.67      2.05 o 
   3  -3   1       70.34       76.03      6.22 o 
   4  -3   1        2.00        5.13      3.65 o 
   5  -3   1        0.58        2.24      4.04 o 
   6  -3   1       23.29       34.68      7.05 o 
   7  -3   1        2.41       -4.87      4.68 o 
   8  -3   1        9.56        1.73      6.86 o 
   9  -3   1        2.97       -5.77      7.37 o 
 -12  -2   1        0.69       -7.28      4.85 o 
 -11  -2   1        0.76       -1.31      4.31 o 
 -10  -2   1       28.11       22.75      5.08 o 
  -9  -2   1      105.28      109.33     24.91 o 
  -8  -2   1      129.26      123.89      6.83 o 
  -7  -2   1      153.14      146.14     10.48 o 
  -6  -2   1       44.86       44.51      3.72 o 
  -5  -2   1      562.56      580.18     19.07 o 
  -4  -2   1      235.61      231.01      8.40 o 
  -3  -2   1      876.69      806.35     24.82 o 
  -2  -2   1     1529.13     1561.08     46.53 o 
  -1  -2   1       88.41       88.59      3.29 o 
   0  -2   1       11.80        9.04      1.86 o 
   1  -2   1       37.91       33.66      3.01 o 
   2  -2   1       10.47        9.17      2.37 o 
   3  -2   1        5.72        5.39      2.63 o 
   4  -2   1       63.78       66.93      6.09 o 
   5  -2   1       63.58       73.02      8.27 o 
   6  -2   1      105.73       94.69      8.65 o 
   7  -2   1       55.53       46.54      8.33 o 
   8  -2   1        2.21        0.19      5.39 o 
   9  -2   1        0.02       -5.13      5.77 o 
  10  -2   1        0.02        1.03      7.63 o 
 -11  -1   1        8.57        8.86      4.04 o 
 -10  -1   1       12.41        9.30      6.22 o 
  -9  -1   1        7.26       -2.66      4.62 o 
  -8  -1   1       15.53       13.68      3.68 o 
  -7  -1   1       52.80       58.95      4.68 o 
  -6  -1   1        4.98        2.02      2.13 o 
  -5  -1   1      144.06      142.60      6.73 o 
  -4  -1   1       96.29       99.66      4.51 o 
  -3  -1   1       55.96       52.16      2.76 o 
  -2  -1   1       32.18       27.04      1.71 o 
  -1  -1   1      755.70      776.96     23.31 o 
   0  -1   1        4.12        7.05      1.09 o 
   1  -1   1        1.25       -0.51      1.28 o 
   2  -1   1        0.51        4.04      2.12 o 
   3  -1   1       44.46       42.63      4.17 o 
   4  -1   1      168.88      170.32      7.00 o 
   5  -1   1       64.75       67.88      4.58 o 
   6  -1   1        0.89       -3.51      2.34 o 
   7  -1   1       34.78       32.03      4.96 o 
   8  -1   1       20.36       11.99      6.41 o 
   9  -1   1        0.96       -3.27      5.32 o 
  10  -1   1        0.30       -4.81      6.99 o 
 -11   0   1        7.29        1.21      4.15 o 
 -10   0   1        7.34       -0.54      3.44 o 
  -9   0   1       11.55        9.66      3.29 o 
  -8   0   1        7.20        6.06      2.72 o 
  -7   0   1       21.94       22.89      4.55 o 
  -6   0   1       85.16       78.34      4.79 o 
  -5   0   1       17.34       25.70      2.96 o 
  -4   0   1      305.09      295.78     10.42 o 
  -3   0   1     1038.43      970.03     29.60 o 
  -2   0   1      106.20      100.46      3.89 o 
  -1   0   1       31.59       25.84      2.05 o 
   0   0   1       61.63       55.90      2.82 o 
   1   0   1       51.32       46.77      1.95 o 
   3   0   1        4.08        2.82      2.37 o 
   4   0   1       28.61       23.28      2.65 o 
   5   0   1        0.06       -1.93      1.28 o 
   6   0   1       26.60       28.04      3.96 o 
   7   0   1        6.45        3.01      3.15 o 
   8   0   1       42.43       31.85      5.07 o 
   9   0   1        5.14        4.16      5.83 o 
  10   0   1        1.19       -3.88      7.82 o 
  11   0   1        9.88       -0.51      5.50 o 
 -11   1   1        2.58       -0.06      8.08 o 
 -10   1   1        5.17       -1.45      4.54 o 
  -9   1   1        5.27        6.27      3.29 o 
  -8   1   1       10.93        5.80      2.97 o 
  -7   1   1        3.38       -0.45      2.14 o 
  -6   1   1      154.40      140.32      5.52 o 
  -5   1   1      647.61      644.00     16.92 o 
  -4   1   1       95.31       91.34      4.56 o 
  -3   1   1      377.28      359.69      9.53 o 
  -2   1   1        0.79        0.86      1.34 o 
  -1   1   1       22.63       19.74      1.18 o 
   0   1   1       94.53       94.65      4.31 o 
   1   1   1        5.02        4.42      1.09 o 
   2   1   1       19.78       16.10      1.35 o 
   3   1   1      889.97      914.39     28.01 o 
   4   1   1      752.13      736.55     23.30 o 
   5   1   1      175.58      171.09      7.18 o 
   6   1   1      345.12      344.38     12.86 o 
   7   1   1       35.13       40.75      4.48 o 
   8   1   1       39.30       46.81      6.99 o 
   9   1   1      114.73      120.57      8.59 o 
  10   1   1       46.49       52.05      8.72 o 
  11   1   1        6.21       20.20      6.60 o 
 -10   2   1       16.31       12.05      8.33 o 
  -9   2   1       11.13        5.77      6.41 o 
  -8   2   1        1.69       -0.29      3.28 o 
  -7   2   1       43.24       41.10      4.90 o 
  -6   2   1        1.27       -0.46      2.60 o 
  -5   2   1      135.24      132.95      7.18 o 
  -4   2   1        6.53        6.43      2.00 o 
  -3   2   1       23.24       26.46      2.47 o 
  -2   2   1      981.60      953.90     25.20 o 
  -1   2   1       48.66       42.12      1.86 o 
   0   2   1       44.82       40.38      1.45 o 
   1   2   1        3.87        2.89      0.75 o 
   2   2   1     1355.23     1284.91     33.35 o 
   3   2   1      592.87      552.99     18.92 o 
   4   2   1       16.38       18.03      2.59 o 
   5   2   1       27.04       22.05      1.89 o 
   6   2   1      189.99      212.01     11.30 o 
   7   2   1      600.53      601.45     20.85 o 
   8   2   1      246.67      231.27     12.15 o 
   9   2   1       42.36       51.16      8.40 o 
  10   2   1        5.18       -1.67      8.08 o 
  11   2   1       12.01       15.51      8.72 o 
  -9   3   1       11.97       16.67      8.08 o 
  -8   3   1        1.40       -7.50      5.00 o 
  -7   3   1        2.95        4.49      5.58 o 
  -6   3   1        1.91        0.02      2.68 o 
  -5   3   1       10.49        7.32      2.82 o 
  -4   3   1      461.42      453.12     15.41 o 
  -3   3   1      117.02      112.59      4.96 o 
  -2   3   1       58.93       50.19      2.72 o 
  -1   3   1      747.14      751.69     19.90 o 
   0   3   1      952.67      938.75     31.15 o 
   1   3   1        2.69        3.07      0.94 o 
   2   3   1       25.44       23.98      2.03 o 
   3   3   1       13.66       13.94      1.17 o 
   4   3   1      366.87      389.79     11.11 o 
   5   3   1      416.94      424.10     12.30 o 
   6   3   1      977.74      990.30     27.12 o 
   7   3   1      144.64      129.80      6.65 o 
   8   3   1        4.83        3.01      3.00 o 
   9   3   1       46.15       42.28      5.23 o 
  10   3   1       67.10       74.92      7.39 o 
  11   3   1       61.53       62.57     13.46 o 
  12   3   1        3.41        5.19     10.00 o 
  -9   4   1        0.10      -10.58      7.05 o 
  -8   4   1        0.27        1.03      6.41 o 
  -7   4   1        0.01       -5.32      5.26 o 
  -6   4   1       37.56       42.18      7.31 o 
  -5   4   1       23.69       17.95      5.13 o 
  -4   4   1       93.85       83.92      6.86 o 
  -3   4   1        9.50       10.13      3.27 o 
  -2   4   1      309.90      298.94     14.30 o 
  -1   4   1       62.36       58.89      3.56 o 
   0   4   1       33.75       33.11      2.34 o 
   1   4   1        0.11        0.13      0.98 o 
   2   4   1      221.37      234.25      6.80 o 
   3   4   1        0.35       -0.73      0.58 o 
   4   4   1     1035.05     1180.22     39.78 o 
   5   4   1     1749.25     1878.02     49.45 o 
   6   4   1       47.42       41.22      2.59 o 
   7   4   1       72.95       68.11      5.22 o 
   8   4   1      221.45      211.07      9.41 o 
   9   4   1      253.25      255.83     11.43 o 
  10   4   1       12.00       10.23      4.51 o 
  11   4   1        0.02       -2.03      4.53 o 
  12   4   1        1.06       -8.59     10.06 o 
  -8   5   1        0.01       -3.59      6.73 o 
  -7   5   1        0.03       -4.94      5.96 o 
  -6   5   1       18.93       16.92      6.60 o 
  -5   5   1       55.98       70.65      8.46 o 
  -4   5   1        0.04       -1.80      3.01 o 
  -3   5   1       49.35       55.26      5.83 o 
  -2   5   1       26.80       24.68      3.78 o 
  -1   5   1        0.72       -0.96      1.92 o 
   0   5   1       83.96       78.11      4.27 o 
   1   5   1        6.62        4.71      1.59 o 
   2   5   1       20.14       20.07      1.75 o 
   3   5   1     1969.44     2146.61     56.25 o 
   4   5   1      801.65      839.35     22.90 o 
   5   5   1      134.47      134.19      4.82 o 
   6   5   1       72.33       77.44      3.62 o 
   7   5   1      135.88      132.56      6.49 o 
   8   5   1       44.77       47.99      5.06 o 
   9   5   1       44.97       42.07      5.24 o 
  10   5   1       36.91       40.06     11.32 o 
  11   5   1       48.79       49.22     12.53 o 
  12   5   1        1.97       -7.76      7.69 o 
  -7   6   1        0.00       -9.71      6.47 o 
  -6   6   1        0.24       -7.98      5.32 o 
  -5   6   1       12.09       10.45      5.26 o 
  -4   6   1       51.95       47.25      6.73 o 
  -3   6   1        1.63        5.58      3.59 o 
  -2   6   1        1.02       -1.03      2.56 o 
  -1   6   1        4.89        3.91      2.69 o 
   0   6   1        2.20        1.47      2.18 o 
   1   6   1       90.67       82.32      4.66 o 
   2   6   1      206.12      209.92      9.51 o 
   3   6   1        0.08        1.17      1.10 o 
   4   6   1       19.76       21.49      1.79 o 
   5   6   1       25.76       25.74      2.00 o 
   6   6   1      129.58      128.14      4.91 o 
   7   6   1      111.60      108.73      6.11 o 
   8   6   1        1.44        1.35      5.19 o 
   9   6   1       46.40       39.43      9.49 o 
  10   6   1        7.23        4.94      6.99 o 
  11   6   1        7.87        2.82      8.53 o 
  12   6   1        4.37        4.17      8.72 o 
  -6   7   1        1.59       -0.45      6.28 o 
  -5   7   1        0.08       -0.38      5.13 o 
  -4   7   1        4.48       -1.28      4.23 o 
  -3   7   1      124.77      123.15      8.98 o 
  -2   7   1        3.62        6.03      3.59 o 
  -1   7   1      201.06      194.05     10.96 o 
   0   7   1        0.05        2.95      2.63 o 
   1   7   1      176.53      165.72      9.62 o 
   2   7   1        9.75       11.87      1.81 o 
   3   7   1       22.37       19.95      3.32 o 
   4   7   1       13.76       13.39      5.29 o 
   5   7   1        0.64        0.10      2.50 o 
   6   7   1       74.39       75.46      6.13 o 
   7   7   1       19.81       26.09      6.73 o 
   8   7   1       19.31       17.82      7.12 o 
   9   7   1        0.01       -7.63      5.45 o 
  10   7   1        5.19       -1.54      7.05 o 
  11   7   1       11.46        5.96      8.40 o 
  12   7   1        1.35        6.03      9.68 o 
  -5   8   1       42.20       51.41      9.04 o 
  -4   8   1       18.57       23.40      6.41 o 
  -3   8   1       14.51       11.73      5.13 o 
  -2   8   1        4.57       -1.80      3.40 o 
  -1   8   1       74.21       58.79      5.96 o 
   0   8   1       30.46       32.37      5.06 o 
   1   8   1        0.00       -1.86      2.69 o 
   2   8   1        4.61       -0.58      2.63 o 
   3   8   1        2.27        2.63      3.33 o 
   4   8   1       13.16       10.06      4.04 o 
   5   8   1       46.09       55.45      7.63 o 
   6   8   1       22.57       23.98      6.35 o 
   7   8   1       49.15       76.87     10.51 o 
   8   8   1      242.22      218.35     16.16 o 
   9   8   1       11.29       31.61      9.55 o 
  10   8   1        1.19       -6.80      6.60 o 
  11   8   1        0.78       -5.83      8.53 o 
  -4   9   1        5.39       -0.13      6.03 o 
  -3   9   1        1.56        1.03      5.00 o 
  -2   9   1        0.43       -1.73      4.30 o 
  -1   9   1        4.49        0.45      3.53 o 
   0   9   1        6.28        2.18      3.46 o 
   1   9   1        4.74        4.17      3.91 o 
   2   9   1        8.96        6.47      3.85 o 
   3   9   1        0.00       -1.99      3.21 o 
   4   9   1       21.06       15.07      4.94 o 
   5   9   1       17.91       20.58      6.22 o 
   6   9   1      512.48      506.00     27.12 o 
   7   9   1        0.84       -6.99      5.45 o 
   8   9   1       23.27       23.40      8.85 o 
   9   9   1        0.48       -3.85      7.69 o 
  10   9   1        4.66       -7.82      7.31 o 
  11   9   1        0.23      -11.28      7.95 o 
  -2  10   1        0.39       -3.59      4.36 o 
  -1  10   1        0.02        0.51      4.30 o 
   0  10   1        5.50        2.50      4.23 o 
   1  10   1        5.85        8.46      4.36 o 
   2  10   1       24.79       22.76      5.64 o 
   3  10   1        0.03       -2.44      3.59 o 
   4  10   1      192.71      188.80     13.08 o 
   5  10   1       13.58       12.05      6.60 o 
   6  10   1       19.47       12.24      6.80 o 
   7  10   1       32.04       14.94      7.50 o 
   8  10   1        1.07       -4.81      6.35 o 
   9  10   1        5.86        3.08      7.37 o 
  10  10   1        1.48       -0.90      7.89 o 
   0  11   1       15.98       18.72      6.41 o 
   1  11   1        2.53        4.10      4.87 o 
   2  11   1       12.04       19.23      6.15 o 
   3  11   1       29.17       26.22      6.86 o 
   4  11   1        0.11        7.05      5.83 o 
   5  11   1       23.00       18.01      7.05 o 
   6  11   1       22.65       22.25      7.76 o 
   7  11   1        6.88        2.95      6.73 o 
   8  11   1        9.49       20.00      8.59 o 
   9  11   1        1.41        5.13      8.40 o 
   3  12   1        0.00       -7.31      4.87 o 
   4  12   1       11.94        8.27      6.73 o 
   5  12   1        0.38       -8.59      6.09 o 
   6  12   1        0.47       -5.00      7.31 o 
   7  12   1        0.02       -1.99      6.22 o 
  -6 -11   2        0.60       -0.26      8.01 o 
  -5 -11   2        8.34       13.46      7.95 o 
  -4 -11   2       15.80       27.05      8.53 o 
  -3 -11   2       19.60       26.09      8.59 o 
  -9 -10   2        0.18       -6.47      8.27 o 
  -8 -10   2        0.02       -6.54      6.99 o 
  -7 -10   2        1.28       -6.22      6.86 o 
  -6 -10   2       14.15       20.45      8.21 o 
  -5 -10   2       31.38       33.08      8.33 o 
  -4 -10   2       11.33       15.45      7.12 o 
  -3 -10   2        0.02        5.90      5.64 o 
  -2 -10   2        1.29        0.71      5.51 o 
  -1 -10   2        0.46       -0.71      4.94 o 
   0 -10   2        0.03        1.35      5.64 o 
 -10  -9   2        1.29        1.03      9.30 o 
  -9  -9   2        0.33       -9.74      7.31 o 
  -8  -9   2        0.13       -9.62      6.41 o 
  -7  -9   2        0.44       -3.59      5.77 o 
  -6  -9   2        0.05        4.23      6.35 o 
  -5  -9   2        3.37       -0.96      5.39 o 
  -4  -9   2       11.76       15.64      5.90 o 
  -3  -9   2        3.19        3.46      4.23 o 
  -2  -9   2        1.31        2.37      4.42 o 
  -1  -9   2        2.18       -3.78      4.17 o 
   0  -9   2       11.55       11.99      5.64 o 
   1  -9   2       16.40       18.21      6.60 o 
   2  -9   2        2.80        2.88      6.15 o 
 -11  -8   2        0.63       -9.94      8.46 o 
 -10  -8   2        0.05        5.26      9.04 o 
  -9  -8   2        0.00       -5.96      6.73 o 
  -8  -8   2        0.54       -1.80      6.54 o 
  -7  -8   2        0.02       -7.21      4.81 o 
  -6  -8   2       13.84        1.73      5.58 o 
  -5  -8   2       27.93       18.72      6.41 o 
  -4  -8   2       14.33       11.99      5.19 o 
  -3  -8   2        5.76        3.65      3.91 o 
  -2  -8   2       26.06       26.99      5.39 o 
  -1  -8   2       39.69       50.71      6.92 o 
   0  -8   2        0.62        1.99      3.78 o 
   1  -8   2       14.79       15.96      5.19 o 
   2  -8   2       27.36       25.19      6.54 o 
   3  -8   2        0.01       -2.69      5.00 o 
   4  -8   2        4.15        0.32      6.73 o 
 -11  -7   2        1.51       -1.28      8.85 o 
 -10  -7   2        0.29       -0.83      8.21 o 
  -9  -7   2        1.72        0.77      7.05 o 
  -8  -7   2        0.15       -5.83      5.00 o 
  -7  -7   2       76.17       97.32     11.41 o 
  -6  -7   2      131.14      144.44     11.35 o 
  -5  -7   2        4.58        1.15      4.23 o 
  -4  -7   2        0.00       -3.14      2.82 o 
  -3  -7   2       64.50       60.02      3.88 o 
  -2  -7   2        0.00       -2.51      1.68 o 
  -1  -7   2       88.11       74.71      5.51 o 
   0  -7   2       35.12       36.54      5.32 o 
   1  -7   2        6.17        9.04      4.23 o 
   2  -7   2        0.89        2.88      4.23 o 
   3  -7   2        1.74       -4.49      4.04 o 
   4  -7   2        0.03        0.77      6.47 o 
   5  -7   2        0.01        0.00      6.28 o 
 -12  -6   2        0.33       -2.18      9.23 o 
 -11  -6   2        0.98        0.00      8.72 o 
 -10  -6   2        2.07        4.68      7.76 o 
  -9  -6   2        6.69        2.37      6.99 o 
  -8  -6   2      143.36      147.10     10.80 o 
  -7  -6   2        1.01        0.88      2.64 o 
  -6  -6   2      291.42      303.70     11.67 o 
  -5  -6   2        0.04        1.86      2.09 o 
  -4  -6   2       50.14       45.16      4.81 o 
  -3  -6   2      168.86      155.83      6.56 o 
  -2  -6   2        3.95        4.65      1.80 o 
  -1  -6   2        0.08       -1.78      1.80 o 
   0  -6   2        1.88       -0.38      2.50 o 
   1  -6   2        0.16       -3.85      2.56 o 
   2  -6   2        3.55       -1.22      3.46 o 
   3  -6   2        4.82        5.83      4.23 o 
   4  -6   2        2.42        1.47      5.19 o 
   5  -6   2        8.03        8.98      6.47 o 
   6  -6   2        6.52        7.82      8.46 o 
 -12  -5   2        1.22       -1.99      9.62 o 
 -11  -5   2        4.94        2.17      4.35 o 
 -10  -5   2       24.80       23.92      4.81 o 
  -9  -5   2       19.64       21.02      4.14 o 
  -8  -5   2      375.76      398.19     17.21 o 
  -7  -5   2      193.27      181.08     10.23 o 
  -6  -5   2      218.84      218.03      9.01 o 
  -5  -5   2       63.24       61.99      4.21 o 
  -4  -5   2       14.22       12.06      2.40 o 
  -3  -5   2        9.76       12.70      2.17 o 
  -2  -5   2      233.55      224.75      8.23 o 
  -1  -5   2        0.03       -1.76      1.17 o 
   0  -5   2        8.53        5.32      2.56 o 
   1  -5   2       31.93       33.21      4.55 o 
   2  -5   2        6.93        7.37      3.53 o 
   3  -5   2        9.08        3.46      3.72 o 
   4  -5   2        9.41       13.66      5.39 o 
   5  -5   2        0.22       -7.12      5.39 o 
   6  -5   2        4.72       -3.53      6.15 o 
   7  -5   2        5.82        3.91      8.01 o 
 -12  -4   2        0.75       -7.89      5.26 o 
 -11  -4   2       23.42       22.14      5.10 o 
 -10  -4   2       35.24       35.19      5.34 o 
  -9  -4   2      169.69      156.02      8.43 o 
  -8  -4   2       84.82      101.34      6.43 o 
  -7  -4   2        0.35       -4.24      2.95 o 
  -6  -4   2        6.04        2.21      2.19 o 
  -5  -4   2      224.86      215.11      8.61 o 
  -4  -4   2     1010.36     1100.52     34.11 o 
  -3  -4   2       16.02       13.99      2.06 o 
  -2  -4   2       95.16       98.53      4.26 o 
  -1  -4   2       47.73       49.40      3.43 o 
   0  -4   2        6.26        4.42      2.50 o 
   1  -4   2        1.56       -3.37      2.24 o 
   2  -4   2        0.74       -3.27      2.18 o 
   3  -4   2        6.84        4.74      3.72 o 
   4  -4   2        8.24        1.73      4.10 o 
   5  -4   2        0.01        0.00      4.55 o 
   6  -4   2       29.05       43.40      8.27 o 
   7  -4   2        2.63       -1.60      6.73 o 
   8  -4   2        6.46       10.71      8.53 o 
 -12  -3   2        0.00       -3.54      4.78 o 
 -11  -3   2       22.65       11.70      5.39 o 
 -10  -3   2        4.66        3.03      3.59 o 
  -9  -3   2        0.63       -2.26      2.76 o 
  -8  -3   2        1.03       -1.82      3.65 o 
  -7  -3   2      363.40      349.22     13.98 o 
  -6  -3   2      437.45      472.64     16.36 o 
  -5  -3   2       28.17       28.11      3.14 o 
  -4  -3   2      390.19      408.39     13.80 o 
  -3  -3   2      161.89      166.23      6.45 o 
  -2  -3   2        1.87        2.36      1.70 o 
  -1  -3   2      107.18      107.44      4.22 o 
   0  -3   2       87.17       74.11      4.62 o 
   1  -3   2       71.61       72.57      4.87 o 
   2  -3   2      774.31      787.37     34.23 o 
   3  -3   2      582.57      586.33     26.80 o 
   4  -3   2      127.66      124.31      8.98 o 
   5  -3   2      401.96      423.63     22.12 o 
   6  -3   2       68.14       99.43     11.09 o 
   7  -3   2        1.76       -4.42      6.35 o 
   8  -3   2       14.21       10.90      8.27 o 
   9  -3   2        3.29       -7.05      8.01 o 
 -12  -2   2        0.42        2.56      6.67 o 
 -11  -2   2        3.38        2.53      4.93 o 
 -10  -2   2        4.40        6.17      3.99 o 
  -9  -2   2       59.12       59.94      6.10 o 
  -8  -2   2      128.93      129.99      7.08 o 
  -7  -2   2       22.20       18.43      3.26 o 
  -6  -2   2      116.07      117.30      5.85 o 
  -5  -2   2      291.90      320.92     11.55 o 
  -4  -2   2      173.47      196.52      7.50 o 
  -3  -2   2      459.09      470.66     15.23 o 
  -2  -2   2     1352.88     1356.87     40.68 o 
  -1  -2   2      241.78      236.96      7.81 o 
   0  -2   2      585.10      608.45     25.77 o 
   1  -2   2     2809.88     2778.82    113.47 o 
   2  -2   2        0.00        5.00      2.31 o 
   3  -2   2    11763.83    12239.30    495.81 o 
   4  -2   2       25.03       33.02      5.45 o 
   5  -2   2       12.30       22.05      5.39 o 
   6  -2   2       97.58       92.89      9.10 o 
   7  -2   2       36.41       39.23      7.89 o 
   8  -2   2        0.02       -3.01      5.71 o 
   9  -2   2        1.13       -8.75      5.83 o 
 -11  -1   2        7.13        9.18      4.16 o 
 -10  -1   2       35.16       44.78     10.23 o 
  -9  -1   2       31.94       31.38      5.06 o 
  -8  -1   2        2.55       -0.27      2.79 o 
  -7  -1   2        1.48       -2.89      2.13 o 
  -6  -1   2      113.58      112.10      5.76 o 
  -5  -1   2      165.95      168.91      7.15 o 
  -4  -1   2      322.59      299.29     10.51 o 
  -3  -1   2        0.84       -1.41      0.94 o 
  -2  -1   2     1572.54     1576.41     46.98 o 
  -1  -1   2        8.09        9.15      1.08 o 
   0  -1   2      281.09      256.52      8.13 o 
   1  -1   2    83194.84    64093.25   2589.45 o 
   2  -1   2     4149.30     4111.12    167.51 o 
   3  -1   2       14.52       14.10      3.21 o 
   4  -1   2       74.81       69.30      6.22 o 
   5  -1   2       78.84       76.61      7.12 o 
   6  -1   2       14.23       12.89      5.13 o 
   7  -1   2        7.42        5.19      5.32 o 
   8  -1   2        8.11        4.55      6.35 o 
   9  -1   2        3.16        0.71      6.60 o 
  10  -1   2        2.09       -0.06      8.40 o 
 -11   0   2        3.13       -0.62      3.92 o 
 -10   0   2        3.77       -1.20      3.50 o 
  -9   0   2       84.74       94.99      6.82 o 
  -8   0   2        3.61        0.58      3.78 o 
  -7   0   2       32.54       32.17      4.31 o 
  -6   0   2       13.70       14.17      2.69 o 
  -5   0   2      205.04      209.08     11.15 o 
  -4   0   2     1157.89     1136.76     30.49 o 
  -3   0   2      445.42      446.19     14.94 o 
  -2   0   2     3959.03     3816.04    112.08 o 
   0   0   2      690.07      775.55     23.07 o 
   1   0   2      346.96      362.02     15.58 o 
   2   0   2     1290.37     1312.45     37.44 o 
   3   0   2       17.87       13.62      3.17 o 
   4   0   2      174.17      167.85      6.86 o 
   5   0   2       54.42       61.50     10.67 o 
   6   0   2        9.39        9.73      3.08 o 
   7   0   2       51.44       55.61      7.37 o 
   8   0   2       43.79       50.96      6.15 o 
   9   0   2        2.45        0.04      4.01 o 
  10   0   2       26.51       13.70      5.85 o 
  11   0   2       10.92       16.92      9.94 o 
 -11   1   2       25.70       24.80      6.41 o 
 -10   1   2        2.34       -2.86      3.31 o 
  -9   1   2       52.76       53.58      8.28 o 
  -8   1   2       19.85       14.09      3.36 o 
  -7   1   2       27.92       30.08      3.45 o 
  -6   1   2       73.29       70.03      3.90 o 
  -5   1   2      104.23      113.06      5.58 o 
  -4   1   2      551.30      505.84     12.02 o 
  -3   1   2      190.21      187.45      4.92 o 
  -2   1   2     2317.50     2173.43     46.68 o 
  -1   1   2       35.46       30.02      1.33 o 
   0   1   2      445.60      444.33     19.62 o 
   1   1   2      604.92      586.01     24.75 o 
   2   1   2        4.86        7.12      1.99 o 
   3   1   2        2.56        3.40      2.31 o 
   4   1   2        2.25        0.26      2.56 o 
   5   1   2       63.41       71.87      8.40 o 
   6   1   2      177.21      183.16     12.76 o 
   7   1   2        9.29        9.30      5.71 o 
   8   1   2      115.86       98.20      6.57 o 
   9   1   2       31.26       32.74      5.59 o 
  10   1   2        2.37        7.60      5.19 o 
  11   1   2        0.28       -4.47      5.68 o 
 -10   2   2       35.33       38.59      6.38 o 
  -9   2   2        2.68        5.42      4.27 o 
  -8   2   2       28.46       28.05      4.97 o 
  -7   2   2       45.15       50.37      5.33 o 
  -6   2   2        1.02       -2.41      2.20 o 
  -5   2   2       86.48       82.19      4.73 o 
  -4   2   2      295.43      287.55      8.85 o 
  -3   2   2      250.34      234.62      7.16 o 
  -2   2   2     1309.08     1296.78     34.10 o 
  -1   2   2       34.32       27.76      1.32 o 
   0   2   2      393.19      411.38     16.06 o 
   1   2   2        0.52       -0.22      0.45 o 
   2   2   2      174.77      165.54      6.75 o 
   3   2   2      369.43      391.76     18.53 o 
   4   2   2      174.87      171.68     10.39 o 
   5   2   2       39.36       35.71      5.96 o 
   6   2   2      153.21      165.46     11.80 o 
   7   2   2        1.34        5.71      4.87 o 
   8   2   2        8.61       10.64      6.47 o 
   9   2   2       20.79       15.77      8.40 o 
  11   2   2       11.53       17.31      6.83 o 
 -10   3   2       20.78        9.74      8.65 o 
  -9   3   2       15.51       14.81      6.76 o 
  -8   3   2       20.05       18.19      4.67 o 
  -7   3   2        3.46        3.21      3.30 o 
  -6   3   2        1.42        0.56      2.69 o 
  -5   3   2       37.58       35.95      3.92 o 
  -4   3   2      206.57      200.31     11.38 o 
  -3   3   2        0.45       -0.62      1.14 o 
  -2   3   2      906.79      879.30     23.55 o 
  -1   3   2      487.22      481.41     13.12 o 
   0   3   2      259.15      239.71      6.73 o 
   1   3   2     1240.94     1257.96     32.67 o 
   2   3   2      225.24      246.93      9.30 o 
   3   3   2        1.90        0.25      1.54 o 
   4   3   2       24.75       32.18      2.89 o 
   5   3   2        0.33       -2.95      2.28 o 
   6   3   2      178.48      161.34      6.39 o 
   7   3   2      263.64      262.65     16.60 o 
   8   3   2       83.83       97.25     11.86 o 
   9   3   2        0.05       -4.68      6.47 o 
  10   3   2      174.55      180.14     16.28 o 
  11   3   2       11.41       18.59     10.19 o 
  -9   4   2       11.15       16.03      8.78 o 
  -8   4   2        0.97       -7.44      6.09 o 
  -7   4   2        1.63       -1.66      3.38 o 
  -6   4   2        0.01       -0.40      2.78 o 
  -5   4   2        7.30        6.31      2.70 o 
  -4   4   2      101.27       96.64      5.08 o 
  -3   4   2      270.96      270.03      8.47 o 
  -2   4   2       26.01       26.61      2.10 o 
  -1   4   2      152.54      140.13      4.63 o 
   0   4   2      283.92      288.90      8.22 o 
   1   4   2        1.34        0.55      1.38 o 
   2   4   2      358.38      370.21     13.45 o 
   3   4   2      414.35      430.33     15.71 o 
   4   4   2       42.57       56.49      8.49 o 
   5   4   2     1260.03     1365.51     36.51 o 
   6   4   2       34.36       33.29      2.43 o 
   7   4   2       89.76       88.16      5.21 o 
   8   4   2       77.85       83.93     18.05 o 
   9   4   2       41.68       36.41      9.10 o 
  10   4   2       33.58       43.08     10.77 o 
  11   4   2       22.82       21.67     10.00 o 
  12   4   2        0.02       -1.80     10.45 o 
  -8   5   2        0.04       -5.64      7.44 o 
  -7   5   2       12.80        6.67      6.09 o 
  -6   5   2       24.46       25.71      7.18 o 
  -5   5   2       38.04       38.34      6.54 o 
  -4   5   2       15.78        7.85      3.08 o 
  -3   5   2        1.63       -1.66      2.34 o 
  -2   5   2      132.96      127.84      4.84 o 
  -1   5   2       42.36       41.78      3.08 o 
   0   5   2        3.90        2.29      1.36 o 
   1   5   2      191.68      176.80      7.25 o 
   2   5   2      819.00      858.48     29.38 o 
   3   5   2     1339.52     1470.34     49.40 o 
   4   5   2      213.54      245.93     10.29 o 
   5   5   2      278.31      286.55      8.83 o 
   6   5   2      108.34      107.19      4.33 o 
   7   5   2        0.07       -1.23      1.39 o 
   8   5   2       42.83       37.91      4.38 o 
   9   5   2       67.49       61.93      5.65 o 
  10   5   2       12.22        4.36      8.08 o 
  11   5   2        0.05       -3.08      7.37 o 
  12   5   2        0.54        3.97      9.36 o 
  -7   6   2       10.84       10.39      7.24 o 
  -6   6   2        0.05       -7.02      4.68 o 
  -5   6   2        3.13        0.00      4.74 o 
  -4   6   2        0.67       -5.19      3.46 o 
  -3   6   2        2.79       -0.64      3.01 o 
  -2   6   2      140.35      125.78      7.95 o 
  -1   6   2      139.15      135.74      6.50 o 
   0   6   2      300.53      267.82     10.60 o 
   1   6   2      158.04      159.91      7.09 o 
   2   6   2       13.35       15.19      2.11 o 
   3   6   2      344.48      367.65     19.78 o 
   4   6   2      222.49      236.34     10.17 o 
   5   6   2       62.01       62.12      2.86 o 
   6   6   2       44.25       44.20      2.72 o 
   7   6   2       28.10       34.11      2.97 o 
   8   6   2       37.53       24.23      7.24 o 
   9   6   2       23.10       15.51      7.89 o 
  10   6   2       10.78        3.33      7.44 o 
  11   6   2        0.26       -1.80      6.80 o 
  12   6   2        0.00       -8.27      7.82 o 
  -6   7   2        3.75       -1.35      6.15 o 
  -5   7   2        0.26        1.35      5.19 o 
  -4   7   2       40.91       40.13      6.47 o 
  -3   7   2      113.49      111.74      8.27 o 
  -2   7   2       47.49       50.97      5.96 o 
  -1   7   2       16.80       19.30      3.97 o 
   0   7   2       74.29       60.70      5.58 o 
   1   7   2      257.76      249.69     10.37 o 
   2   7   2       88.16       94.14      5.33 o 
   3   7   2       30.77       33.40      3.78 o 
   4   7   2      141.12      139.32      7.33 o 
   5   7   2       36.98       42.92      4.48 o 
   6   7   2       14.91       10.54      3.16 o 
   7   7   2       89.22       87.41      6.45 o 
   8   7   2       30.45       27.50      8.21 o 
   9   7   2       16.43       16.22      8.01 o 
  10   7   2        5.81       -2.37      7.89 o 
  11   7   2        2.20        3.08      7.63 o 
  12   7   2        0.28       -2.63      8.65 o 
  -5   8   2        6.68       10.19      6.41 o 
  -4   8   2       22.59       24.62      6.54 o 
  -3   8   2        3.11        2.50      3.85 o 
  -2   8   2       11.49        6.35      3.97 o 
  -1   8   2       30.29       32.95      5.13 o 
   0   8   2       24.43       31.48      4.94 o 
   1   8   2        3.10        1.75      2.44 o 
   2   8   2       49.81       50.62      4.85 o 
   3   8   2       90.47       83.91      7.89 o 
   4   8   2        1.55       -2.10      2.39 o 
   5   8   2        5.52        5.84      2.96 o 
   6   8   2        1.17        0.72      2.81 o 
   7   8   2      215.07      217.96     22.69 o 
   8   8   2      199.98      216.49     16.35 o 
   9   8   2        8.13        0.71      6.28 o 
  10   8   2        0.51       -3.97      7.05 o 
  11   8   2        2.23       -2.56      8.40 o 
  12   8   2        3.53        9.49     11.15 o 
  -4   9   2        0.58       -0.45      5.00 o 
  -3   9   2        1.48        0.90      4.62 o 
  -2   9   2        0.02       -1.80      4.04 o 
  -1   9   2        3.32        0.90      3.46 o 
   0   9   2        0.10       -3.27      3.14 o 
   1   9   2        4.28        4.30      3.53 o 
   2   9   2        2.36        2.69      3.53 o 
   3   9   2        0.01       -4.66      3.11 o 
   4   9   2       11.19        7.98      5.48 o 
   5   9   2       92.84       99.45     10.39 o 
   6   9   2      357.44      399.72     21.41 o 
   7   9   2       59.84       45.97      6.31 o 
   8   9   2        6.20       -8.91      6.22 o 
   9   9   2       20.08       15.07      7.82 o 
  10   9   2        0.00       -9.49      6.99 o 
  11   9   2        2.94        1.22      9.55 o 
  -3  10   2        5.98        4.68      5.58 o 
  -2  10   2        4.30       -0.19      4.55 o 
  -1  10   2        0.08       -3.21      3.78 o 
   0  10   2        2.05        1.15      4.17 o 
   1  10   2       24.74       34.55      6.22 o 
   2  10   2        4.17        7.82      4.30 o 
   3  10   2        2.04        8.46      4.74 o 
   4  10   2       93.52       87.64      8.53 o 
   5  10   2      102.07      109.82     10.45 o 
   6  10   2       22.37       24.49      8.46 o 
   7  10   2       42.93       22.44      8.21 o 
   8  10   2        2.99        1.99      6.47 o 
   9  10   2        2.60       -7.69      6.54 o 
  10  10   2        2.10       -6.35      6.80 o 
  11  10   2        1.15       -4.10      8.33 o 
  -1  11   2        5.11        4.30      5.51 o 
   0  11   2        4.05        8.53      5.39 o 
   1  11   2        2.44        9.04      5.39 o 
   2  11   2       69.62       76.29      9.23 o 
   3  11   2        9.27       20.77      6.47 o 
   4  11   2        0.10        5.51      5.45 o 
   5  11   2       53.49       69.49     10.58 o 
   6  11   2        8.11       11.48      7.69 o 
   7  11   2        0.19       -8.27      5.51 o 
   8  11   2        0.96        0.45      6.73 o 
   9  11   2        0.08        1.67      7.95 o 
  10  11   2        1.16        0.45      8.65 o 
   2  12   2        3.73        2.76      5.39 o 
   3  12   2       11.93       15.58      6.41 o 
   4  12   2        0.39       -0.38      5.39 o 
   5  12   2        3.98       -1.28      5.71 o 
   6  12   2        0.00       -3.27      5.83 o 
   7  12   2        1.70        1.99      6.22 o 
   8  12   2        0.64       -2.31      8.21 o 
  -8 -10   3        0.01       -7.37      8.01 o 
  -7 -10   3        0.61       -2.18      7.95 o 
  -6 -10   3       19.03       29.87      9.62 o 
  -5 -10   3        3.39        0.96      7.37 o 
  -4 -10   3        3.89        8.46      6.73 o 
  -3 -10   3        5.86        8.33      7.12 o 
  -2 -10   3        4.12        4.94      6.60 o 
  -1 -10   3        0.67        1.86      6.15 o 
  -9  -9   3        3.98       -6.09      8.91 o 
  -8  -9   3        0.02        3.53      8.65 o 
  -7  -9   3        3.80       -2.37      7.24 o 
  -6  -9   3        0.90       -0.38      6.80 o 
  -5  -9   3        0.02       -4.74      5.45 o 
  -4  -9   3        1.11       -0.38      4.68 o 
  -3  -9   3        1.53       -6.99      4.68 o 
  -2  -9   3        1.73        5.19      5.51 o 
  -1  -9   3        0.00       -4.74      4.42 o 
   0  -9   3        0.06       -0.38      5.26 o 
   1  -9   3        1.71        1.15      5.71 o 
 -10  -8   3        4.79       10.71      9.36 o 
  -9  -8   3        1.98       -1.60      7.56 o 
  -8  -8   3        0.16       -6.22      6.54 o 
  -7  -8   3       38.52       52.12     10.45 o 
  -6  -8   3       26.56       38.59      9.23 o 
  -5  -8   3       39.21       55.52      9.17 o 
  -4  -8   3       45.79       53.34      7.89 o 
  -3  -8   3        0.02       -2.50      3.59 o 
  -2  -8   3        0.25        0.13      3.59 o 
  -1  -8   3        4.48       13.59      5.00 o 
   0  -8   3        7.25       14.10      4.94 o 
   1  -8   3        4.29        2.63      5.19 o 
   2  -8   3        0.23       -2.95      5.71 o 
   3  -8   3        1.65        0.64      6.35 o 
 -11  -7   3       11.25       17.25     10.32 o 
 -10  -7   3        1.13       -4.10      7.89 o 
  -9  -7   3       34.90       55.33     10.83 o 
  -8  -7   3       48.50       36.22      9.10 o 
  -7  -7   3       27.53       32.89      8.46 o 
  -6  -7   3       27.31       36.41      7.82 o 
  -5  -7   3       22.41       25.39      6.47 o 
  -4  -7   3       59.44       58.68      8.81 o 
  -3  -7   3       11.21       11.22      2.70 o 
  -2  -7   3        9.11       11.48      2.82 o 
  -1  -7   3      123.89      119.20     14.39 o 
   0  -7   3        0.06       -2.85      2.11 o 
   1  -7   3        0.08       -5.00      3.33 o 
   2  -7   3        0.20       -6.28      4.36 o 
   3  -7   3        0.41       -2.18      5.51 o 
   4  -7   3        0.54       -2.31      6.35 o 
 -11  -6   3        1.95        4.10      9.62 o 
 -10  -6   3        0.05       -4.62      6.86 o 
  -9  -6   3        2.04        3.85      6.67 o 
  -8  -6   3        7.50        7.54      5.16 o 
  -7  -6   3      150.30      156.09      7.99 o 
  -6  -6   3      274.82      281.28     11.38 o 
  -5  -6   3        3.33        4.50      2.42 o 
  -4  -6   3        3.04        1.23      1.99 o 
  -3  -6   3      132.61      122.31      5.75 o 
  -2  -6   3       41.46       47.24      3.85 o 
  -1  -6   3        0.11       -0.43      1.73 o 
   0  -6   3        5.07        1.61      1.92 o 
   1  -6   3        0.05       -3.94      2.63 o 
   2  -6   3        0.12       -5.39      3.59 o 
   3  -6   3        1.10       -3.78      4.17 o 
   4  -6   3        3.20        0.58      5.58 o 
   5  -6   3        1.08        0.45      6.47 o 
   6  -6   3        4.09        5.90      7.63 o 
 -11  -5   3       15.79       22.11      7.95 o 
 -10  -5   3        3.20       -0.59      3.77 o 
  -9  -5   3       49.23       38.58      6.51 o 
  -8  -5   3      152.93      164.63      9.14 o 
  -7  -5   3        5.94        7.29      3.43 o 
  -6  -5   3        2.63        0.98      2.56 o 
  -5  -5   3      111.25      114.92      6.73 o 
  -4  -5   3      498.36      479.03     16.39 o 
  -3  -5   3      191.08      191.11      7.61 o 
  -2  -5   3       64.50       69.07      3.78 o 
  -1  -5   3        0.71       -2.08      1.39 o 
   0  -5   3        4.18        2.12      2.44 o 
   1  -5   3        0.01       -3.08      2.56 o 
   2  -5   3        0.06       -4.62      3.08 o 
   3  -5   3        2.03       -0.58      3.91 o 
   4  -5   3        0.03       -5.64      4.36 o 
   5  -5   3        3.24       10.71      6.92 o 
   6  -5   3        7.27        8.01      7.82 o 
   7  -5   3        0.00      -11.73      8.21 o 
 -12  -4   3        0.04       -5.20      4.99 o 
 -11  -4   3        1.66        2.38      4.43 o 
 -10  -4   3       14.25       23.59      4.84 o 
  -9  -4   3        3.39       -2.16      3.02 o 
  -8  -4   3        0.02       -3.02      2.70 o 
  -7  -4   3      181.74      193.78      8.76 o 
  -6  -4   3      316.60      289.33     14.42 o 
  -5  -4   3      552.57      592.20     19.79 o 
  -4  -4   3      748.23      818.05     26.06 o 
  -3  -4   3        3.94        3.69      1.63 o 
  -2  -4   3       62.27       60.68      3.38 o 
  -1  -4   3       21.61       21.15      2.31 o 
   0  -4   3      170.72      174.05      9.30 o 
   1  -4   3       66.97       59.75      5.00 o 
   2  -4   3        0.00       -3.46      2.37 o 
   3  -4   3        0.08       -1.92      3.14 o 
   4  -4   3        1.41       10.32      5.39 o 
   5  -4   3        1.65        2.76      5.77 o 
   6  -4   3        0.21       -9.04      6.03 o 
   7  -4   3        2.85       -1.86      7.69 o 
   8  -4   3        1.11      -11.35      7.56 o 
 -12  -3   3        0.11       -2.57      4.89 o 
 -11  -3   3        0.05       -6.26      4.17 o 
 -10  -3   3        0.38       -4.97      3.55 o 
  -9  -3   3       37.62       39.62      5.18 o 
  -8  -3   3       73.75       80.90     12.21 o 
  -7  -3   3       47.86       58.06      6.22 o 
  -6  -3   3      120.14      126.50      6.33 o 
  -5  -3   3       12.43       11.50      3.91 o 
  -4  -3   3      350.08      337.72     11.94 o 
  -3  -3   3      100.97       98.30      4.64 o 
  -2  -3   3      121.15      110.25      4.64 o 
  -1  -3   3      335.58      319.48     10.64 o 
   0  -3   3        1.00        0.32      1.60 o 
   1  -3   3        0.14       -2.88      1.92 o 
   2  -3   3       40.24       50.52      5.51 o 
   3  -3   3        2.29        3.59      3.53 o 
   4  -3   3        1.42        4.04      4.17 o 
   5  -3   3        3.16       15.19      6.15 o 
   6  -3   3       13.78       21.73      7.50 o 
   7  -3   3        6.96        0.90      6.99 o 
   8  -3   3       14.96       -1.86      7.37 o 
 -11  -2   3        0.53       -1.02      4.60 o 
 -10  -2   3        9.36        9.77      4.17 o 
  -9  -2   3        9.30       13.62      4.17 o 
  -8  -2   3       29.20       32.77      4.55 o 
  -7  -2   3       40.99       52.06      6.25 o 
  -6  -2   3       12.26       13.05      3.05 o 
  -5  -2   3        0.16       -0.02      1.63 o 
  -4  -2   3      176.14      182.01      7.23 o 
  -3  -2   3      282.49      319.49     10.97 o 
  -2  -2   3      183.64      169.51      6.25 o 
  -1  -2   3        1.08        0.09      0.95 o 
   0  -2   3      472.90      472.49     14.89 o 
   1  -2   3        0.32       -1.80      1.54 o 
   2  -2   3        9.14       20.77      3.53 o 
   4  -2   3        3.87        4.10      3.85 o 
   5  -2   3        6.38        5.32      4.36 o 
   6  -2   3       14.27       10.00      5.71 o 
   7  -2   3        0.03       -7.37      5.64 o 
   8  -2   3       13.21       15.83      8.14 o 
   9  -2   3        8.55       -1.60      7.89 o 
 -11  -1   3       16.30       14.34      4.33 o 
 -10  -1   3       10.55        6.31      4.80 o 
  -9  -1   3       35.07       28.39      6.44 o 
  -8  -1   3       42.65       62.10      9.46 o 
  -7  -1   3       30.45       27.60      3.97 o 
  -6  -1   3        0.06       -2.23      1.80 o 
  -5  -1   3      100.56      105.85      8.08 o 
  -4  -1   3      151.20      142.14      6.05 o 
  -3  -1   3      287.64      294.95     13.49 o 
  -2  -1   3     1740.85     1699.83     62.18 o 
  -1  -1   3       33.05       30.49      1.83 o 
   0  -1   3       94.69       98.48      5.42 o 
   1  -1   3      108.14       99.88      5.45 o 
   2  -1   3      110.50      111.68      6.54 o 
   3  -1   3        1.34        2.44      2.76 o 
   4  -1   3        1.93        6.28      3.53 o 
   5  -1   3        6.81        0.77      3.85 o 
   6  -1   3        1.59       -1.22      4.30 o 
   7  -1   3        5.21        6.22      5.64 o 
   8  -1   3        3.47       -3.97      5.51 o 
   9  -1   3       12.82        5.06      7.56 o 
  10  -1   3        1.15       -4.94      7.69 o 
 -11   0   3       16.54       15.85      6.76 o 
 -10   0   3        2.84       -0.69      3.20 o 
  -9   0   3        9.69        6.29      3.23 o 
  -8   0   3       43.29       54.03      5.90 o 
  -7   0   3      109.92      107.78      6.30 o 
  -6   0   3        5.38        2.82      2.09 o 
  -5   0   3      201.47      216.50      7.11 o 
  -4   0   3     1334.23     1385.71     42.32 o 
  -3   0   3       21.98       22.26      2.28 o 
  -2   0   3      530.16      523.21     16.45 o 
  -1   0   3       58.67       54.79      2.42 o 
   0   0   3      175.57      180.07      5.90 o 
   1   0   3      207.53      219.38      9.94 o 
   2   0   3        2.58       -0.19      1.60 o 
   3   0   3        1.35       -1.63      1.38 o 
   4   0   3       50.00       41.57      4.36 o 
   5   0   3      110.07      106.39      5.68 o 
   6   0   3       42.46       51.98      6.83 o 
   7   0   3       61.21       52.16      6.25 o 
   8   0   3        4.89        9.22      4.29 o 
   9   0   3        2.40       -3.16      6.73 o 
  10   0   3       42.00       43.53     10.77 o 
 -11   1   3        0.13       -5.10      4.82 o 
 -10   1   3        3.92        3.16      3.45 o 
  -9   1   3       45.77       52.10      5.03 o 
  -8   1   3       37.99       34.50      3.97 o 
  -7   1   3        0.47       -3.09      2.06 o 
  -6   1   3       64.47       72.77      3.96 o 
  -5   1   3       19.85       16.43      4.61 o 
  -4   1   3      308.92      317.90     12.04 o 
  -3   1   3       66.70       58.94      4.71 o 
  -2   1   3      243.96      247.71     12.31 o 
  -1   1   3     1791.67     1763.71     95.68 o 
   0   1   3      129.46      125.52      6.60 o 
   1   1   3        0.10       -0.96      0.70 o 
   2   1   3      257.02      267.01     12.82 o 
   3   1   3       47.57       51.29      4.81 o 
   4   1   3      102.26      112.83      8.21 o 
   5   1   3        1.53       -3.59      3.40 o 
   7   1   3        9.86       11.95      6.80 o 
   8   1   3      130.51      125.06      7.48 o 
   9   1   3       68.30       80.87     13.33 o 
  10   1   3        7.40        6.70      4.94 o 
  11   1   3        5.46        2.84      6.44 o 
 -10   2   3        6.54        5.25      4.56 o 
  -9   2   3        1.68       -3.39      3.84 o 
  -8   2   3       56.42       63.07      6.31 o 
  -7   2   3        7.13       -0.35      2.94 o 
  -6   2   3        0.75       -1.70      1.89 o 
  -5   2   3        0.05       -1.89      1.26 o 
  -4   2   3      116.32      111.52      4.29 o 
  -3   2   3      866.40      890.14     24.08 o 
  -2   2   3      516.48      513.54     14.07 o 
  -1   2   3      182.91      178.99      5.27 o 
   0   2   3      852.46      957.71     36.45 o 
   1   2   3     2615.59     2762.40     81.25 o 
   2   2   3       68.45       68.98      4.74 o 
   3   2   3        8.42        9.36      2.95 o 
   4   2   3        9.73        8.65      3.27 o 
   5   2   3      118.49      107.64      8.85 o 
   6   2   3        2.08       -0.19      3.65 o 
   7   2   3      265.95      282.27     17.82 o 
   8   2   3       45.52       58.85     10.19 o 
   9   2   3        1.36       -1.92      6.86 o 
  10   2   3       27.76       30.59      6.56 o 
  11   2   3       11.53       11.40      6.70 o 
 -10   3   3       28.00       22.28      6.54 o 
  -9   3   3        0.73       -2.21      4.05 o 
  -8   3   3        0.73        0.89      3.68 o 
  -7   3   3        1.02       -1.69      2.83 o 
  -6   3   3        0.23       -2.76      2.43 o 
  -5   3   3       94.88       87.49      4.94 o 
  -4   3   3      132.12      141.75      5.25 o 
  -3   3   3      230.68      222.91      7.00 o 
  -2   3   3      285.65      299.58      8.71 o 
  -1   3   3      559.17      556.60     15.06 o 
   0   3   3      695.56      720.89     19.02 o 
   1   3   3       16.43       16.56      1.41 o 
   2   3   3        4.31        5.51      0.87 o 
   3   3   3       41.30       41.64      3.42 o 
   4   3   3       24.15       19.52      3.09 o 
   5   3   3      489.92      504.88     23.66 o 
   6   3   3      590.11      591.14     40.45 o 
   7   3   3      107.46      110.07     10.26 o 
   8   3   3       34.57       31.93      8.53 o 
   9   3   3       37.99       32.89      9.55 o 
  10   3   3      110.17      127.70     15.96 o 
  11   3   3       12.37       26.54     11.80 o 
  -9   4   3        2.69       -6.76      4.51 o 
  -8   4   3        0.33       -5.58      3.72 o 
  -7   4   3        0.49       -4.26      3.18 o 
  -6   4   3        0.07       -2.96      3.56 o 
  -5   4   3       33.23       36.99      4.28 o 
  -4   4   3      197.22      196.12      6.85 o 
  -3   4   3       63.86       62.23      3.06 o 
  -2   4   3       86.25       80.74      3.27 o 
  -1   4   3      170.57      168.93      5.36 o 
   0   4   3       22.40       23.23      1.46 o 
   1   4   3      527.81      608.92     16.29 o 
   2   4   3       27.10       26.76      2.65 o 
   3   4   3       29.61       34.80      3.40 o 
   4   4   3      751.12      842.44     33.46 o 
   5   4   3      913.40      940.26     33.01 o 
   6   4   3       23.97       23.17      3.51 o 
   7   4   3        1.22        1.22      4.42 o 
   8   4   3       79.69       72.44     10.64 o 
   9   4   3        3.87       -3.65      6.28 o 
  10   4   3       23.13       19.68      9.74 o 
  11   4   3       15.96       -2.05      9.10 o 
  12   4   3       17.35       33.53     12.37 o 
  -8   5   3        0.56       -9.14      6.09 o 
  -7   5   3        7.22        0.12      4.15 o 
  -6   5   3        2.48       -2.92      3.17 o 
  -5   5   3        0.00       -6.16      4.46 o 
  -4   5   3        6.09        3.33      2.31 o 
  -3   5   3      199.57      192.70      6.62 o 
  -2   5   3       94.96       83.37      3.66 o 
  -1   5   3        1.12       -1.68      1.12 o 
   0   5   3      263.57      285.32      8.39 o 
   1   5   3      119.87      120.56      4.01 o 
   2   5   3     1333.98     1506.82     50.35 o 
   3   5   3      134.13      138.39      6.62 o 
   4   5   3       59.60       59.60      7.18 o 
   5   5   3       32.41       32.62      3.66 o 
   6   5   3       16.26       15.68      2.94 o 
   7   5   3       24.25       26.15      3.58 o 
   8   5   3       69.28       74.11     10.71 o 
   9   5   3        0.02       -6.73      6.35 o 
  10   5   3        4.66        6.99      7.63 o 
  11   5   3        3.70        6.41      8.98 o 
  12   5   3        3.39        2.31     10.71 o 
  -7   6   3        6.30        7.56      6.80 o 
  -6   6   3        3.84       -1.60      5.06 o 
  -5   6   3        0.08       -3.59      4.04 o 
  -4   6   3        9.98        6.16      2.98 o 
  -3   6   3        5.92        3.17      2.20 o 
  -2   6   3      642.11      622.46     17.58 o 
  -1   6   3       78.78       70.51      4.08 o 
   0   6   3      965.43      961.73     32.91 o 
   1   6   3       56.00       52.15      3.58 o 
   2   6   3      559.59      588.50     21.11 o 
   3   6   3       81.88       83.62      5.06 o 
   4   6   3       34.52       30.63      3.31 o 
   5   6   3       66.21       66.17      4.93 o 
   6   6   3        0.07       -1.74      2.00 o 
   7   6   3       70.70       67.20      5.32 o 
   8   6   3       72.57       95.91     12.24 o 
   9   6   3        3.00       -6.54      5.90 o 
  10   6   3        0.33       -0.77      7.95 o 
  11   6   3       14.70        9.04      8.91 o 
  12   6   3        4.17        9.62      9.36 o 
  -7   7   3       16.44       11.60      7.95 o 
  -6   7   3        0.69        1.35      6.03 o 
  -5   7   3       14.04       19.55      6.09 o 
  -4   7   3      179.08      166.23     11.03 o 
  -3   7   3       71.74       66.22      6.22 o 
  -2   7   3       25.33       28.80      4.42 o 
  -1   7   3        7.14        5.43      2.52 o 
   0   7   3      221.61      211.34      9.15 o 
   1   7   3       98.25       96.77      9.04 o 
   2   7   3        2.95        2.01      1.97 o 
   3   7   3        4.92        1.01      2.06 o 
   4   7   3        0.77        0.60      2.06 o 
   5   7   3        3.11       -0.37      2.05 o 
   6   7   3       60.91       56.89      4.88 o 
   7   7   3        2.96        1.91      2.77 o 
   8   7   3       23.48       24.49      8.59 o 
   9   7   3      345.99      357.85     22.76 o 
  10   7   3        9.27       30.39      9.81 o 
  11   7   3        1.64        4.94      8.27 o 
  12   7   3        0.37        0.19      9.49 o 
  -6   8   3       13.06        2.05      6.92 o 
  -5   8   3       25.64       33.59      7.44 o 
  -4   8   3        1.32       -0.96      4.74 o 
  -3   8   3       21.33       20.19      5.19 o 
  -2   8   3        1.53       -4.68      3.21 o 
  -1   8   3       11.33        9.49      4.17 o 
   0   8   3       32.36       30.30      4.20 o 
   1   8   3       24.39       29.63      3.75 o 
   2   8   3       30.48       30.65      3.85 o 
   3   8   3       60.06       56.87      4.51 o 
   4   8   3        8.49        7.54      2.98 o 
   5   8   3       26.72       30.74      4.46 o 
   6   8   3        0.04       -0.94      2.95 o 
   7   8   3      798.60      775.99     36.86 o 
   8   8   3        1.06        7.24      6.67 o 
   9   8   3       19.32       25.13      9.04 o 
  10   8   3        2.26        4.87      7.63 o 
  11   8   3        4.52       11.73      9.55 o 
  12   8   3        0.53        7.95     11.09 o 
  -4   9   3        3.24        0.71      5.32 o 
  -3   9   3       21.02       17.57      5.83 o 
  -2   9   3        0.29        1.28      3.78 o 
  -1   9   3        7.75       10.90      4.10 o 
   0   9   3        0.00        1.03      3.27 o 
   1   9   3       23.31       27.67      4.19 o 
   2   9   3       20.34       18.63      3.94 o 
   3   9   3       61.71       66.77      6.02 o 
   4   9   3        8.47        7.06      3.85 o 
   5   9   3      415.25      406.82     17.07 o 
   6   9   3       20.07       18.21      4.50 o 
   7   9   3        3.58        2.36      3.77 o 
   8   9   3       33.80       24.17      8.46 o 
   9   9   3        3.00       -1.92      6.15 o 
  10   9   3        7.63       -0.38      7.31 o 
  11   9   3        3.22        2.95      9.04 o 
  -3  10   3       24.81       31.99      7.18 o 
  -2  10   3        8.78        9.36      5.06 o 
  -1  10   3        4.60        3.27      4.23 o 
   0  10   3       14.20       14.23      4.74 o 
   1  10   3       51.50       62.83      7.76 o 
   2  10   3        0.01       -5.95      5.99 o 
   3  10   3       38.35       45.19      5.89 o 
   4  10   3      116.53       98.85     12.57 o 
   5  10   3       23.45       31.67      5.48 o 
   6  10   3        7.98        5.73      4.08 o 
   7  10   3       59.88       47.34      6.50 o 
   8  10   3       18.17       22.69      8.65 o 
   9  10   3       11.67       17.82      8.85 o 
  10  10   3        1.64        0.51      7.63 o 
  11  10   3        3.07        4.49      9.17 o 
  -1  11   3       15.66       19.81      6.15 o 
   0  11   3        0.05       -0.77      4.74 o 
   1  11   3        0.02        2.12      4.55 o 
   2  11   3      163.65      150.08     11.28 o 
   3  11   3       11.08       13.85      6.15 o 
   4  11   3       12.06       12.57      6.22 o 
   5  11   3       43.72       51.41      9.30 o 
   6  11   3        8.30        5.35      4.76 o 
   7  11   3        2.95       -0.96      6.60 o 
   8  11   3        0.39       -5.83      5.90 o 
   9  11   3        0.30       -8.27      7.31 o 
  10  11   3        0.82       -1.92      8.21 o 
   1  12   3        0.39        3.85      5.58 o 
   2  12   3       17.69        7.82      5.90 o 
   3  12   3        4.23        1.92      5.77 o 
   4  12   3        5.43        4.17      6.41 o 
   5  12   3        9.81        4.30      7.95 o 
   6  12   3        7.34        5.90      7.82 o 
   7  12   3        0.01       -8.78      6.22 o 
   8  12   3        0.03        4.87      8.40 o 
  -6 -10   4        0.11       -4.94      8.33 o 
  -5 -10   4        0.09        0.06      7.89 o 
  -4 -10   4        0.01       -0.51      6.86 o 
  -3 -10   4        2.53        6.35      6.54 o 
  -8  -9   4        0.08        0.06      9.04 o 
  -7  -9   4        0.01       -6.09      7.56 o 
  -6  -9   4        0.69       -6.73      7.31 o 
  -5  -9   4        1.31        3.33      7.76 o 
  -4  -9   4       10.31        9.30      6.54 o 
  -3  -9   4        8.44       17.82      7.24 o 
  -2  -9   4        1.31       -1.60      5.77 o 
  -1  -9   4        1.65       -3.40      5.32 o 
   0  -9   4        5.80        5.26      6.73 o 
 -10  -8   4        1.13      -11.03      9.04 o 
  -9  -8   4        0.53        2.76      8.08 o 
  -8  -8   4        0.62        4.17      7.89 o 
  -7  -8   4        0.87        3.85      6.47 o 
  -6  -8   4       17.88       16.22      8.08 o 
  -5  -8   4       63.71      100.01     11.86 o 
  -4  -8   4        7.75        2.82      4.94 o 
  -3  -8   4        4.44        1.86      4.74 o 
  -2  -8   4        3.42        1.22      4.30 o 
  -1  -8   4        1.76        1.67      4.36 o 
   0  -8   4       20.02       24.49      6.47 o 
   1  -8   4       10.03        7.96      3.88 o 
   2  -8   4        0.71       -3.72      5.90 o 
 -10  -7   4        3.06       15.96      9.10 o 
  -9  -7   4        1.62        2.12      6.86 o 
  -8  -7   4        0.01        3.59      6.80 o 
  -7  -7   4       71.76      106.48     12.50 o 
  -6  -7   4       23.58       24.87      7.89 o 
  -5  -7   4      116.57      151.94     11.67 o 
  -4  -7   4       22.66       22.90      3.80 o 
  -3  -7   4       20.64       24.21      3.60 o 
  -2  -7   4       27.38       33.20      5.13 o 
  -1  -7   4        6.82        2.66      2.63 o 
   0  -7   4        0.64        1.02      2.40 o 
   1  -7   4        8.62        3.94      2.85 o 
   2  -7   4        0.06       -4.68      4.49 o 
   3  -7   4        0.01       -7.12      5.06 o 
   4  -7   4        0.11        3.97      7.44 o 
 -11  -6   4        0.17       -4.94      8.53 o 
 -10  -6   4        8.45       11.09      9.62 o 
  -9  -6   4        7.18        0.38      7.05 o 
  -8  -6   4       45.85       60.57      6.18 o 
  -7  -6   4      133.72      141.90      7.67 o 
  -6  -6   4      197.73      188.22      8.76 o 
  -5  -6   4       60.56       76.36     17.18 o 
  -4  -6   4        4.84        4.75      2.36 o 
  -3  -6   4        2.89        3.49      2.23 o 
  -2  -6   4        0.42       -2.69      1.79 o 
  -1  -6   4      104.37      101.52      5.24 o 
   0  -6   4        2.84        1.90      2.35 o 
   1  -6   4        0.12       -4.17      3.21 o 
   2  -6   4        0.15       -0.38      4.04 o 
   3  -6   4        0.20        0.51      4.87 o 
   4  -6   4        0.06       -8.08      5.39 o 
   5  -6   4        0.42        0.71      7.50 o 
 -11  -5   4        0.02        1.90      4.80 o 
 -10  -5   4       28.00       27.34      6.15 o 
  -9  -5   4        3.21       -0.96      3.38 o 
  -8  -5   4      132.36      127.35      7.81 o 
  -7  -5   4       17.50       24.53      4.23 o 
  -6  -5   4        0.45       -2.21      2.29 o 
  -5  -5   4        2.57        0.06      2.95 o 
  -4  -5   4      130.77      110.61     13.08 o 
  -3  -5   4      340.67      311.02     15.77 o 
  -2  -5   4        3.84        3.90      1.92 o 
  -1  -5   4        4.87        5.92      2.66 o 
   0  -5   4        1.10        1.49      1.86 o 
   1  -5   4        0.01       -3.94      2.63 o 
   2  -5   4        0.02       -5.10      3.40 o 
   3  -5   4        5.63        8.98      5.45 o 
   4  -5   4        0.39       -3.65      5.13 o 
   5  -5   4       17.48       20.13      7.69 o 
   6  -5   4        5.38        6.54      8.21 o 
 -11  -4   4        0.78       -2.21      4.05 o 
 -10  -4   4       12.04        9.37      4.15 o 
  -9  -4   4        0.48       -1.80      3.03 o 
  -8  -4   4        1.89       -0.02      3.53 o 
  -7  -4   4        0.09        0.34      2.83 o 
  -6  -4   4      277.12      258.79     10.54 o 
  -5  -4   4      212.07      204.51      9.94 o 
  -4  -4   4        4.46       -0.27      1.80 o 
  -3  -4   4       61.64       60.12      3.69 o 
  -2  -4   4       50.27       47.89      3.81 o 
  -1  -4   4        6.67        5.53      1.77 o 
   0  -4   4       37.54       42.21      3.21 o 
   1  -4   4       17.54       20.26      3.97 o 
   2  -4   4       12.67        9.55      3.85 o 
   3  -4   4      203.14      180.14     11.48 o 
   4  -4   4      195.91      201.81     13.21 o 
   5  -4   4       69.66       82.89     10.51 o 
   6  -4   4      119.73      117.77     11.54 o 
   7  -4   4        2.21       -0.83      7.95 o 
 -11  -3   4        1.13        0.83      4.15 o 
 -10  -3   4        5.32        8.05      9.20 o 
  -9  -3   4        1.04        1.86      3.36 o 
  -8  -3   4       32.33       35.23      4.79 o 
  -7  -3   4       99.85      104.81     14.78 o 
  -6  -3   4       39.57       36.87      4.00 o 
  -5  -3   4       39.95       41.17      3.94 o 
  -4  -3   4      108.98      111.72      5.44 o 
  -3  -3   4      167.51      173.38      6.98 o 
  -2  -3   4      203.75      209.64      7.78 o 
  -1  -3   4      337.75      349.38     11.73 o 
   0  -3   4       63.10       57.09      6.83 o 
   1  -3   4       81.75       73.92      5.58 o 
   2  -3   4      609.20      606.85     27.37 o 
   3  -3   4       95.99      101.61      7.63 o 
   4  -3   4     2089.08     2368.60     99.94 o 
   5  -3   4       69.49       86.87     10.06 o 
   6  -3   4        3.67       -4.42      6.35 o 
   7  -3   4        2.97      -10.96      7.31 o 
   8  -3   4        7.60       -3.40      9.42 o 
 -11  -2   4        0.05       -1.61      4.34 o 
 -10  -2   4        6.55        4.60      4.19 o 
  -9  -2   4       50.27       61.93     11.06 o 
  -8  -2   4       61.56       65.67      6.16 o 
  -7  -2   4        5.54        3.18      2.76 o 
  -6  -2   4       35.21       41.36      5.29 o 
  -5  -2   4       88.73       83.84      4.76 o 
  -4  -2   4      206.05      202.35      7.97 o 
  -3  -2   4       89.88       92.79      4.49 o 
  -2  -2   4        9.52        7.98      1.69 o 
  -1  -2   4      586.19      557.79     17.55 o 
   0  -2   4       31.33       31.80      2.17 o 
   1  -2   4      216.76      210.79     10.39 o 
   2  -2   4     8951.46     9805.89    397.34 o 
   3  -2   4     1326.21     1385.89     59.11 o 
   4  -2   4        6.72        7.56      3.91 o 
   5  -2   4        7.05       -3.08      5.64 o 
   6  -2   4        6.59        1.03      5.58 o 
   7  -2   4        0.04       -2.31      5.83 o 
   8  -2   4        0.59      -10.10      6.73 o 
   9  -2   4        1.95       -6.47      8.40 o 
 -11  -1   4        6.07        9.56      4.90 o 
 -10  -1   4        9.27       12.70      4.90 o 
  -9  -1   4        1.38        1.29      3.50 o 
  -8  -1   4      208.09      209.42      9.96 o 
  -7  -1   4       37.54       39.80      4.61 o 
  -6  -1   4       84.44       81.59      9.30 o 
  -5  -1   4       16.07       14.46      2.85 o 
  -4  -1   4      257.19      247.26      9.28 o 
  -3  -1   4      712.62      688.35     21.78 o 
  -2  -1   4      732.31      724.01     22.45 o 
  -1  -1   4     1534.60     1487.42     44.41 o 
   0  -1   4     4958.78     4909.76    143.90 o 
   1  -1   4      385.30      415.16     18.21 o 
   2  -1   4        6.22        1.60      1.92 o 
   3  -1   4      368.18      370.29     18.01 o 
   4  -1   4       22.37       26.86      5.13 o 
   5  -1   4       12.90        5.71      4.36 o 
   6  -1   4        3.41       -6.54      4.36 o 
   7  -1   4        4.01        3.14      6.09 o 
   8  -1   4       10.72       10.06      7.56 o 
   9  -1   4       10.65        8.08      8.21 o 
 -11   0   4        2.40       -1.79      3.97 o 
 -10   0   4       61.50       72.19     10.06 o 
  -9   0   4       21.21       18.48      3.68 o 
  -8   0   4      109.19      102.12      6.66 o 
  -7   0   4       61.78       66.98      9.10 o 
  -6   0   4       60.45       61.83     12.08 o 
  -5   0   4       80.64       95.56      5.12 o 
  -4   0   4      143.60      163.47      6.77 o 
  -3   0   4       18.35       22.55      5.96 o 
  -2   0   4        1.45       -1.51      1.03 o 
  -1   0   4     1935.99     1915.40     56.78 o 
   0   0   4        7.24        9.96      2.15 o 
   1   0   4        2.29        5.73      1.20 o 
   2   0   4       68.48       67.38      4.68 o 
   3   0   4       15.72       16.22      3.33 o 
   4   0   4        3.31       -0.58      3.49 o 
   5   0   4        2.08        1.54      2.46 o 
   6   0   4        8.42        2.47      3.17 o 
   7   0   4       23.11       34.05      5.55 o 
   8   0   4        0.91        1.15      6.09 o 
   9   0   4       35.10       25.26      8.98 o 
  10   0   4        3.28       -3.40      8.14 o 
 -10   1   4       72.23       77.58     12.91 o 
  -9   1   4      108.56      109.15      5.87 o 
  -8   1   4        1.06       -2.41      2.32 o 
  -7   1   4       48.57       47.03      4.06 o 
  -6   1   4       94.55       92.25      4.36 o 
  -5   1   4      263.65      227.97      9.50 o 
  -4   1   4       94.05       95.23      4.01 o 
  -3   1   4       37.85       41.18      2.69 o 
  -2   1   4      157.54      138.15      6.73 o 
  -1   1   4     1686.16     1807.59     78.15 o 
   0   1   4       22.76       25.26      2.69 o 
   1   1   4      448.48      441.07     10.86 o 
   2   1   4       13.37       11.41      6.99 o 
   3   1   4        5.84        5.17      1.88 o 
   4   1   4       89.34       88.75      4.68 o 
   5   1   4       28.47       32.15      6.86 o 
   6   1   4        1.16       -0.01      2.51 o 
   7   1   4       29.77       30.51      4.77 o 
   8   1   4        0.55       -2.37      3.60 o 
   9   1   4        8.40       12.15      5.23 o 
  10   1   4       11.37       10.20      5.91 o 
 -10   2   4        8.30       14.81      8.69 o 
  -9   2   4       43.29       45.79      6.80 o 
  -8   2   4       47.38       48.58      5.59 o 
  -7   2   4      107.77       98.73      9.17 o 
  -6   2   4       12.10       13.69      2.80 o 
  -5   2   4       54.05       47.67      2.84 o 
  -4   2   4       27.63       33.93      3.60 o 
  -3   2   4      184.29      193.93      6.34 o 
  -2   2   4       50.63       45.42      2.20 o 
  -1   2   4     1161.52     1198.61     35.68 o 
   0   2   4      721.64      742.33     22.44 o 
   1   2   4       94.27       84.09      3.42 o 
   2   2   4      547.89      563.06     24.81 o 
   3   2   4      106.21      111.74      7.37 o 
   4   2   4       21.92       28.34      5.00 o 
   5   2   4        0.00       -3.97      2.88 o 
   6   2   4        4.81        1.99      4.74 o 
   7   2   4       44.51       54.88      9.62 o 
   8   2   4      113.83      133.47     14.62 o 
   9   2   4        8.60        2.90      8.21 o 
  10   2   4        2.11       -5.48      6.41 o 
  11   2   4       36.01       53.46      9.44 o 
 -10   3   4        0.48       -5.26      5.10 o 
  -9   3   4       10.36        8.25      6.19 o 
  -8   3   4       40.02       43.15      5.90 o 
  -7   3   4        4.72        4.93      3.47 o 
  -6   3   4        4.20        1.35      2.59 o 
  -5   3   4       20.98       18.18      2.51 o 
  -4   3   4       19.84       23.22      2.35 o 
  -3   3   4      114.00      115.92      4.33 o 
  -2   3   4      566.72      596.15     16.42 o 
  -1   3   4       40.63       45.23      2.04 o 
   0   3   4       96.01       97.97      5.94 o 
   1   3   4      316.24      318.82      9.15 o 
   2   3   4        0.00        0.36      0.87 o 
   3   3   4      136.19      140.85      8.72 o 
   4   3   4      183.61      164.44     10.58 o 
   5   3   4        0.95       -4.36      3.08 o 
   6   3   4      540.18      584.54     29.36 o 
   7   3   4       90.21      109.82     11.92 o 
   8   3   4       20.72       19.10      7.05 o 
   9   3   4       10.03        7.50      7.37 o 
  10   3   4       24.06       18.85      9.68 o 
  11   3   4        2.48       10.91      7.98 o 
  -9   4   4        1.41       -5.24      7.47 o 
  -8   4   4        1.54       -1.80      5.61 o 
  -7   4   4        0.08       -4.48      2.98 o 
  -6   4   4       36.53       27.80      4.60 o 
  -5   4   4       34.32       30.38      3.11 o 
  -4   4   4      118.18      109.96      4.60 o 
  -3   4   4      155.84      157.01      5.54 o 
  -2   4   4        7.19        6.85      1.44 o 
  -1   4   4      244.97      267.21      7.93 o 
   0   4   4      264.09      261.41      7.66 o 
   1   4   4        4.32        3.88      1.07 o 
   2   4   4        2.91        1.97      1.03 o 
   3   4   4     1094.39     1136.01     30.32 o 
   4   4   4     1306.22     1428.62     48.55 o 
   5   4   4      308.26      310.94     13.17 o 
   6   4   4       51.80       47.68      4.84 o 
   7   4   4       53.05       58.31      5.82 o 
   8   4   4        0.00       -6.35      5.00 o 
   9   4   4        4.23       -3.08      6.47 o 
  10   4   4       12.64        8.46      8.91 o 
  11   4   4        7.38       -4.10      9.49 o 
  -8   5   4        4.04        1.93      4.94 o 
  -7   5   4       58.11       71.41      7.13 o 
  -6   5   4       61.83       75.48      6.54 o 
  -5   5   4       30.51       27.18      3.54 o 
  -4   5   4        0.69       -2.35      2.30 o 
  -3   5   4        0.92       -0.28      1.64 o 
  -2   5   4      114.14      111.50      4.30 o 
  -1   5   4      261.17      289.38      8.68 o 
   0   5   4     1457.30     1628.76     42.85 o 
   1   5   4      514.49      580.83     15.91 o 
   2   5   4      409.62      438.72     12.37 o 
   3   5   4       25.19       26.63      1.82 o 
   4   5   4      273.44      313.81     13.05 o 
   5   5   4      109.41      108.23      6.57 o 
   6   5   4       35.77       37.60      4.81 o 
   7   5   4       43.61       40.84      5.99 o 
   8   5   4       10.58        6.28      6.22 o 
   9   5   4       21.10       17.89      8.85 o 
  10   5   4       32.36       37.18     10.77 o 
  11   5   4       10.35        7.89      9.87 o 
  12   5   4        0.49       11.60     11.28 o 
  -7   6   4        0.08       -1.62      4.66 o 
  -6   6   4       40.69       31.02      5.24 o 
  -5   6   4       27.53       33.04      4.59 o 
  -4   6   4       12.58        8.97      2.73 o 
  -3   6   4       78.65       69.66      3.87 o 
  -2   6   4      613.29      601.59     17.06 o 
  -1   6   4       35.48       40.17      3.24 o 
   0   6   4       39.05       35.33      2.26 o 
   1   6   4      177.17      193.32      6.17 o 
   2   6   4      442.31      505.25     14.17 o 
   3   6   4       96.69      106.43      5.93 o 
   4   6   4       27.76       35.23      4.01 o 
   5   6   4      233.97      215.70     16.41 o 
   6   6   4       83.04       83.00      6.57 o 
   7   6   4       11.34       14.83      3.48 o 
   8   6   4       93.27       82.38     11.67 o 
   9   6   4       28.35       20.71      8.85 o 
  10   6   4       11.44       13.01      8.91 o 
  11   6   4       15.93       15.26     10.71 o 
  12   6   4        1.46       -0.13      9.62 o 
  -7   7   4       25.98       26.54      8.91 o 
  -6   7   4        9.61       10.51      6.28 o 
  -5   7   4        0.34        4.68      3.67 o 
  -4   7   4       31.78       37.62      4.65 o 
  -3   7   4       55.00       59.44      5.02 o 
  -2   7   4        7.20        3.59      2.12 o 
  -1   7   4       45.57       44.69      3.15 o 
   0   7   4       38.74       39.82      2.90 o 
   1   7   4       62.52       66.24      5.90 o 
   2   7   4       27.21       26.83      3.46 o 
   3   7   4      119.43      117.92      6.36 o 
   4   7   4      221.12      237.40     10.68 o 
   5   7   4       14.57       22.41      3.81 o 
   6   7   4       11.68       10.68      3.25 o 
   7   7   4        0.47       -1.25      2.79 o 
   8   7   4      127.77      130.08     13.08 o 
   9   7   4      231.12      236.11     17.82 o 
  10   7   4        9.02       10.39      8.53 o 
  11   7   4        0.02       -3.53      7.76 o 
  12   7   4        2.11        4.23      9.49 o 
  -6   8   4        0.00        1.03      6.41 o 
  -5   8   4       10.17       15.45      6.15 o 
  -4   8   4        0.10       -2.63      4.49 o 
  -3   8   4       17.88       21.09      5.26 o 
  -2   8   4        8.73        6.98      3.43 o 
  -1   8   4        1.05       -3.86      2.66 o 
   0   8   4       48.99       53.40      7.60 o 
   1   8   4        4.35        4.67      2.53 o 
   2   8   4        3.03        1.85      2.32 o 
   3   8   4       14.72       17.60      3.29 o 
   4   8   4        7.35       10.74      3.19 o 
   5   8   4        7.36        7.45      2.92 o 
   6   8   4       22.72       21.61      4.06 o 
   7   8   4      461.90      486.70     27.28 o 
   8   8   4       77.88       52.31     10.64 o 
   9   8   4       17.04       -7.24      6.09 o 
  10   8   4       19.38       17.57      9.17 o 
  11   8   4        0.56       -4.94      8.14 o 
  -5   9   4        2.06       -6.54      5.26 o 
  -4   9   4        8.93        7.63      5.45 o 
  -3   9   4       12.57       12.69      5.39 o 
  -2   9   4       31.45       40.13      6.35 o 
  -1   9   4       30.08       32.25      6.83 o 
   0   9   4        4.67        4.79      3.03 o 
   1   9   4        0.77       -2.42      2.56 o 
   2   9   4       82.67       80.25      7.98 o 
   3   9   4       21.74       21.54      6.44 o 
   4   9   4       73.08       74.08      8.05 o 
   5   9   4      187.82      170.93      9.69 o 
   6   9   4      167.51      170.12      9.72 o 
   7   9   4       38.90       42.23      6.09 o 
   8   9   4       56.61       46.10      7.47 o 
   9   9   4        9.47        5.71      7.24 o 
  10   9   4        0.40       -0.26      8.08 o 
  11   9   4        0.35        3.01      9.36 o 
  -3  10   4       48.31       56.09      8.14 o 
  -2  10   4        3.81        4.74      4.49 o 
  -1  10   4        4.12        0.06      4.04 o 
   0  10   4       10.65        9.49      3.80 o 
   1  10   4       13.52       13.18      4.09 o 
   2  10   4       25.62       25.37     10.55 o 
   3  10   4      212.76      195.06     10.24 o 
   4  10   4        6.10        9.71      3.91 o 
   5  10   4        2.54       -2.60      3.32 o 
   6  10   4      117.62      115.82      8.02 o 
   7  10   4       17.12        9.53      4.62 o 
   8  10   4        1.62        2.18      4.23 o 
   9  10   4        4.67       -0.96      7.37 o 
  10  10   4        0.01        2.44      8.40 o 
  11  10   4        0.44        0.26      9.23 o 
  -2  11   4       13.73       23.53      6.73 o 
  -1  11   4        3.76        6.41      5.00 o 
   0  11   4        0.28        0.71      4.49 o 
   1  11   4      195.67      191.17     12.63 o 
   2  11   4       43.74       57.50     12.31 o 
   3  11   4       21.05       15.14      7.15 o 
   4  11   4       39.48       38.30      6.01 o 
   5  11   4        1.30       -5.72      4.06 o 
   6  11   4       12.16        4.50      4.90 o 
   7  11   4        0.77       -3.00      4.16 o 
   8  11   4        3.45       -3.15      4.67 o 
   9  11   4        3.76        2.56      8.40 o 
  10  11   4        1.51        0.13      9.04 o 
   0  12   4       13.80       16.28      6.60 o 
   1  12   4        1.28       -1.09      5.45 o 
   2  12   4        0.81       -0.19      5.19 o 
   3  12   4       19.20       23.01      7.37 o 
   4  12   4       34.58       22.43      5.76 o 
   5  12   4        0.69       -5.32      4.63 o 
   6  12   4        0.09       -4.69      4.85 o 
   7  12   4        7.53       -2.55      5.46 o 
   8  12   4        0.36       -7.18      4.79 o 
   9  12   4        0.05       -7.76      8.46 o 
   4  13   4        3.21        1.03      6.47 o 
   5  13   4        0.06      -11.06      7.37 o 
   6  13   4        0.00       -9.52      6.35 o 
  -7  -9   5        0.49       -6.47      7.56 o 
  -6  -9   5        7.91       13.27      8.46 o 
  -5  -9   5       12.68        3.46      8.59 o 
  -4  -9   5       11.99       20.77      7.63 o 
  -3  -9   5        8.60       11.28      7.50 o 
  -2  -9   5        0.04        2.82      6.03 o 
  -1  -9   5        0.07        1.54      6.86 o 
  -9  -8   5        1.06       -8.08      8.14 o 
  -8  -8   5       11.96       11.73      8.40 o 
  -7  -8   5       18.46       25.71      9.62 o 
  -6  -8   5        8.84       10.13      7.31 o 
  -5  -8   5        5.23        4.42      7.12 o 
  -4  -8   5        4.68        9.42      5.77 o 
  -3  -8   5       18.93       22.69      6.54 o 
  -2  -8   5        0.53       -2.12      5.45 o 
  -1  -8   5        0.09       -0.38      5.26 o 
   0  -8   5       15.63       22.57      6.80 o 
   1  -8   5        0.69       -3.33      5.77 o 
 -10  -7   5        2.34       -5.58      8.21 o 
  -9  -7   5        0.01       -5.26      6.99 o 
  -8  -7   5        2.90        3.91      7.31 o 
  -7  -7   5        2.97        0.26      6.54 o 
  -6  -7   5       36.51       61.54      9.94 o 
  -5  -7   5       98.17      120.59     11.41 o 
  -4  -7   5        0.74       -2.49      2.50 o 
  -3  -7   5        4.56        3.45      2.88 o 
  -2  -7   5       14.50       17.48      5.06 o 
  -1  -7   5       20.62       22.67      3.74 o 
   0  -7   5        0.66       -0.03      2.60 o 
   1  -7   5        0.32       -0.28      3.22 o 
   2  -7   5        0.05       -4.69      3.32 o 
   3  -7   5        0.25       -7.44      6.22 o 
 -10  -6   5       14.33       10.96      8.21 o 
  -9  -6   5        2.70        3.65      7.31 o 
  -8  -6   5       10.40        1.34      3.59 o 
  -7  -6   5       78.13       98.22     19.87 o 
  -6  -6   5        0.20       -0.53      2.93 o 
  -5  -6   5        3.14        2.01      3.05 o 
  -4  -6   5       25.95       27.78      5.10 o 
  -3  -6   5      117.99      119.92      6.19 o 
  -2  -6   5       32.78       34.01      4.81 o 
  -1  -6   5       19.88       19.49      3.26 o 
   0  -6   5        2.69       -0.52      2.27 o 
   1  -6   5        0.94       -0.27      2.69 o 
   2  -6   5        0.02       -5.13      4.62 o 
   3  -6   5        0.14       -8.65      5.77 o 
   4  -6   5        0.01        5.64      8.14 o 
 -11  -5   5        1.08       -0.49      4.82 o 
 -10  -5   5        4.07        9.02      4.49 o 
  -9  -5   5        6.19       10.32      4.10 o 
  -8  -5   5        0.01       -4.73      3.16 o 
  -7  -5   5        0.02       -1.71      2.77 o 
  -6  -5   5       89.17       93.14      5.92 o 
  -5  -5   5      113.06      109.12      6.08 o 
  -4  -5   5      112.93      115.40      9.01 o 
  -3  -5   5      169.83      173.45      7.89 o 
  -2  -5   5       11.19        7.07      2.38 o 
  -1  -5   5        9.33        7.91      2.38 o 
   0  -5   5        8.66        2.79      2.23 o 
   1  -5   5       16.89       16.56      3.33 o 
   2  -5   5        4.66        5.45      4.36 o 
   3  -5   5        0.01       -2.44      4.74 o 
   4  -5   5        0.07       -4.17      5.96 o 
   5  -5   5        0.02        0.19      7.44 o 
   6  -5   5        0.47        1.67      9.17 o 
 -11  -4   5        0.51       -5.87      3.91 o 
 -10  -4   5        0.29       -0.56      4.20 o 
  -9  -4   5        0.19        1.06      3.29 o 
  -8  -4   5       15.95       15.51      3.82 o 
  -7  -4   5       30.93       34.35      4.51 o 
  -6  -4   5       21.26       18.82      3.67 o 
  -5  -4   5       12.62       10.00      2.90 o 
  -4  -4   5        2.24        1.48      2.22 o 
  -3  -4   5       64.63       57.29      3.74 o 
  -2  -4   5       41.23       43.30      3.21 o 
  -1  -4   5        8.04        9.44      2.23 o 
   0  -4   5        8.85       11.02      2.32 o 
   1  -4   5        1.76       -2.20      1.79 o 
   2  -4   5        0.84        3.59      3.65 o 
   3  -4   5       17.42       24.23      5.77 o 
   4  -4   5        0.11        8.40      5.32 o 
   5  -4   5        0.02        6.92      7.05 o 
   6  -4   5        0.07       12.05      8.65 o 
   7  -4   5        1.94       -2.56      9.17 o 
 -11  -3   5        0.01       -5.31      4.71 o 
 -10  -3   5        0.21       -5.72      4.23 o 
  -9  -3   5        4.32        4.00      3.90 o 
  -8  -3   5       13.97       12.97      3.84 o 
  -7  -3   5       41.28       51.84      5.22 o 
  -6  -3   5       63.53       71.24      5.51 o 
  -5  -3   5        1.90       -1.43      1.82 o 
  -4  -3   5        0.64       -1.07      1.72 o 
  -3  -3   5       37.58       39.34      6.12 o 
  -2  -3   5      108.27      108.98      4.98 o 
  -1  -3   5      107.36      104.87      4.78 o 
   0  -3   5        0.05       -1.26      1.43 o 
   1  -3   5      127.21      123.43      7.44 o 
   2  -3   5        1.95        7.82      3.53 o 
   3  -3   5       10.10       20.07      4.81 o 
   4  -3   5        1.83        8.91      5.00 o 
   5  -3   5        0.09        0.45      5.90 o 
   6  -3   5        0.01        2.56      6.99 o 
   7  -3   5        3.55       -3.14      8.21 o 
 -11  -2   5        1.28       -1.44      4.04 o 
 -10  -2   5       35.94       45.35     11.32 o 
  -9  -2   5        3.27        4.23      3.95 o 
  -8  -2   5       67.55       79.74      6.77 o 
  -7  -2   5       41.26       51.19      5.14 o 
  -6  -2   5       55.22       52.90      4.40 o 
  -5  -2   5       16.76       17.13      6.06 o 
  -4  -2   5        7.88        5.62      2.11 o 
  -3  -2   5      134.20      132.78      5.82 o 
  -2  -2   5       35.88       39.48      3.37 o 
  -1  -2   5      800.83      804.57     24.99 o 
   0  -2   5        0.05        1.63      1.42 o 
   1  -2   5       65.81       60.25      3.88 o 
   2  -2   5       24.58       39.43      4.94 o 
   3  -2   5       59.11       60.65      5.83 o 
   4  -2   5        0.06        0.13      4.17 o 
   5  -2   5        0.43        5.77      5.26 o 
   6  -2   5        0.02       -5.13      4.87 o 
   7  -2   5        2.08       -7.82      5.77 o 
   8  -2   5        1.85      -12.50      8.33 o 
 -11  -1   5        0.18        3.21      5.83 o 
 -10  -1   5       29.14       30.34      5.99 o 
  -9  -1   5        0.03       -2.64      3.60 o 
  -8  -1   5        9.45       12.50      4.39 o 
  -7  -1   5       73.79       74.87      5.33 o 
  -6  -1   5      290.21      299.54     11.74 o 
  -5  -1   5       25.27       22.29      4.84 o 
  -4  -1   5       56.33       53.60      4.23 o 
  -3  -1   5      924.07      933.03     29.04 o 
  -2  -1   5        0.20       -1.29      1.21 o 
  -1  -1   5      248.16      246.01      8.45 o 
   0  -1   5       40.99       43.12      2.46 o 
   1  -1   5      181.33      187.25      6.92 o 
   2  -1   5       59.54       71.42      5.32 o 
   3  -1   5        0.32       -2.95      2.37 o 
   4  -1   5        0.14       -4.10      3.14 o 
   5  -1   5        0.01       -5.39      3.59 o 
   6  -1   5        5.50        1.03      5.19 o 
   7  -1   5       10.29        7.05      6.54 o 
   8  -1   5        6.91       -7.05      6.80 o 
   9  -1   5        0.01        3.27      8.91 o 
 -11   0   5        0.61       -2.51      4.02 o 
 -10   0   5        1.45       -2.90      3.28 o 
  -9   0   5        7.60        8.63      4.06 o 
  -8   0   5       64.52       88.19     18.11 o 
  -7   0   5      100.13       84.34      5.86 o 
  -6   0   5        2.42        0.05      2.54 o 
  -5   0   5       12.47       25.75      3.44 o 
  -4   0   5       71.97       73.19      4.23 o 
  -3   0   5      174.35      167.16      6.63 o 
  -2   0   5       42.89       39.01      3.14 o 
  -1   0   5      285.47      293.43      9.67 o 
   0   0   5      803.85      829.41     25.20 o 
   1   0   5       56.66       50.81      2.82 o 
   2   0   5       64.40       63.79      4.55 o 
   3   0   5       43.21       41.48      4.30 o 
   4   0   5        4.94        2.24      3.14 o 
   5   0   5        9.32        6.99      4.10 o 
   6   0   5        0.21       -5.87      3.91 o 
   7   0   5        2.00       -5.83      4.62 o 
   8   0   5        0.08       -3.01      6.54 o 
   9   0   5       21.81       28.59      9.87 o 
  10   0   5       14.42       25.96     11.99 o 
 -10   1   5        2.97        3.68      3.76 o 
  -9   1   5       10.00        5.37      3.44 o 
  -8   1   5        0.40        0.61      2.85 o 
  -7   1   5      138.44      134.27      5.78 o 
  -6   1   5        3.40        2.63      2.13 o 
  -5   1   5        0.87        0.21      2.11 o 
  -4   1   5        0.37        0.45      1.77 o 
  -3   1   5       85.57       82.90      5.32 o 
  -2   1   5      440.39      411.19     17.63 o 
  -1   1   5      558.86      529.79     24.75 o 
   0   1   5      195.15      194.25      6.44 o 
   1   1   5       31.09       31.48      1.89 o 
   2   1   5      663.33      699.13     20.62 o 
   3   1   5       38.22       39.54      3.62 o 
   4   1   5        0.32       -0.87      2.82 o 
   5   1   5        8.15        4.94      2.77 o 
   6   1   5        6.68        6.50      3.03 o 
   7   1   5        0.02       -0.56      3.28 o 
   8   1   5       81.98       90.70     10.48 o 
   9   1   5       10.16       11.86      5.18 o 
  10   1   5        0.14       -9.94      8.78 o 
 -10   2   5        4.59        1.04      4.85 o 
  -9   2   5       48.77       55.47      6.64 o 
  -8   2   5       11.59        6.28      4.03 o 
  -7   2   5        0.68       -3.66      2.45 o 
  -6   2   5        1.66        0.51      2.12 o 
  -5   2   5       27.65       25.45      2.36 o 
  -4   2   5       83.23       87.28      4.63 o 
  -3   2   5      230.48      243.45      7.66 o 
  -2   2   5      185.29      190.91      6.70 o 
  -1   2   5      943.94      972.71     43.34 o 
   0   2   5       10.69        5.58      1.99 o 
   1   2   5      422.30      450.38     14.23 o 
   2   2   5        9.87       13.67      1.84 o 
   3   2   5        4.80        3.33      2.88 o 
   4   2   5        6.64        3.59      3.21 o 
   5   2   5        4.54        5.96      4.17 o 
   6   2   5       96.54      104.69      9.87 o 
   7   2   5       64.03       48.85      8.40 o 
   8   2   5       46.08       50.48      6.30 o 
   9   2   5        5.04       -3.19      3.96 o 
  10   2   5        0.96       -5.22      5.07 o 
  11   2   5       25.25       21.29      7.98 o 
  -9   3   5        1.12       -1.30      4.24 o 
  -8   3   5        3.66       -0.31      6.12 o 
  -7   3   5        1.40       -3.15      4.04 o 
  -6   3   5        2.75       -1.01      2.72 o 
  -5   3   5        0.01       -1.51      1.70 o 
  -4   3   5       24.67       30.84      3.93 o 
  -3   3   5      342.22      385.95     11.36 o 
  -2   3   5      408.88      446.28     12.68 o 
  -1   3   5       19.10       17.50      1.42 o 
   0   3   5      319.05      337.71     10.86 o 
   1   3   5      114.40      115.90      4.59 o 
   2   3   5      391.53      439.27     14.19 o 
   3   3   5       94.35       86.99      6.60 o 
   4   3   5        2.14       -0.83      3.08 o 
   5   3   5        4.87        3.72      4.23 o 
   6   3   5      233.38      252.65     16.09 o 
   7   3   5        1.50        2.31      5.32 o 
   8   3   5        3.28       -0.13      5.51 o 
   9   3   5       13.00        9.42      8.21 o 
  10   3   5        0.28       -0.02      5.77 o 
  11   3   5        6.75        5.21      7.49 o 
  -9   4   5        0.15       -5.06      4.47 o 
  -8   4   5       11.21       13.51      4.84 o 
  -7   4   5        0.80       -1.54      3.50 o 
  -6   4   5       25.87       25.76      4.39 o 
  -5   4   5       34.15       42.51      3.59 o 
  -4   4   5        6.03        2.43      1.71 o 
  -3   4   5        0.66       -2.00      1.33 o 
  -2   4   5      232.77      247.51      7.77 o 
  -1   4   5      425.15      479.02     13.49 o 
   0   4   5      117.29      131.18      4.51 o 
   1   4   5     1091.76     1310.31     34.66 o 
   2   4   5      488.82      542.22     15.28 o 
   3   4   5     1688.73     1880.69     49.57 o 
   4   4   5        1.41        1.17      2.49 o 
   5   4   5      111.33      101.55      8.53 o 
   6   4   5       11.50        3.40      4.74 o 
   7   4   5        0.00       -2.23      3.24 o 
   8   4   5        1.30        0.32      6.28 o 
   9   4   5       25.05       20.39      8.78 o 
  10   4   5        0.21      -10.71      7.31 o 
  11   4   5        0.15       -3.72     10.32 o 
  -8   5   5       21.02       29.73      6.35 o 
  -7   5   5       42.34       44.73      6.35 o 
  -6   5   5       51.81       63.25      6.11 o 
  -5   5   5        3.59       -2.85      2.66 o 
  -4   5   5       42.70       45.75      3.58 o 
  -3   5   5       27.48       32.99      2.92 o 
  -2   5   5       12.36        6.01      2.01 o 
  -1   5   5     2310.84     2596.43     67.99 o 
   0   5   5      590.66      689.43     18.99 o 
   1   5   5     1660.75     1866.12     48.87 o 
   2   5   5      160.93      162.58      5.61 o 
   3   5   5      540.59      568.18     16.13 o 
   4   5   5      143.20      146.07      5.35 o 
   5   5   5        6.82        4.29      2.81 o 
   6   5   5       40.67       44.21      5.26 o 
   7   5   5        0.05       -1.77      2.94 o 
   8   5   5       20.93       23.21      7.89 o 
   9   5   5       65.05       55.97     11.03 o 
  10   5   5        2.51       -9.55      7.31 o 
  11   5   5        1.52        1.22      9.30 o 
  -8   6   5        4.12        2.41      5.46 o 
  -7   6   5        3.98       -1.50      6.19 o 
  -6   6   5       94.13       97.99      6.78 o 
  -5   6   5       22.64       26.92      4.47 o 
  -4   6   5       88.25       91.19      4.69 o 
  -3   6   5      439.58      405.43     12.42 o 
  -2   6   5      201.78      181.66      6.46 o 
  -1   6   5       28.34       26.45      2.97 o 
   0   6   5       64.99       70.51      3.26 o 
   1   6   5      334.68      387.27     11.32 o 
   2   6   5       91.09       85.59      3.50 o 
   3   6   5       10.75       12.77      1.66 o 
   4   6   5        0.08       -1.27      1.22 o 
   5   6   5        1.92        0.64      2.49 o 
   6   6   5        0.56       -2.01      2.45 o 
   7   6   5       37.88       38.40      5.22 o 
   8   6   5        2.58       -8.37      5.58 o 
   9   6   5        0.22       -5.71      6.54 o 
  10   6   5      238.39      248.03     19.17 o 
  11   6   5        5.64       17.12     10.71 o 
  -7   7   5       11.06        6.65      5.26 o 
  -6   7   5       31.57       36.18      7.82 o 
  -5   7   5       28.47       31.10      5.11 o 
  -4   7   5       73.82       75.38      6.84 o 
  -3   7   5        6.54        6.21      2.47 o 
  -2   7   5       83.13       77.75      4.04 o 
  -1   7   5        2.02        0.26      1.65 o 
   0   7   5       91.71       94.15      4.00 o 
   1   7   5       88.05       83.22      5.06 o 
   2   7   5       30.45       28.34      3.59 o 
   3   7   5       74.38       76.34      5.26 o 
   4   7   5       98.28       91.80      6.57 o 
   5   7   5       29.17       27.05      4.03 o 
   6   7   5       25.87       29.58      4.52 o 
   7   7   5       12.35       15.51      4.25 o 
   8   7   5      582.82      545.82     30.19 o 
   9   7   5        1.93        7.76      7.89 o 
  10   7   5        2.09        3.85      8.40 o 
  11   7   5        3.61        1.03      8.33 o 
  -6   8   5        8.39       11.67      7.24 o 
  -5   8   5       11.32       18.27      6.86 o 
  -4   8   5        8.31       10.34      3.87 o 
  -3   8   5        6.16        3.65      2.86 o 
  -2   8   5       87.46       82.17      6.60 o 
  -1   8   5        1.00       -3.44      2.29 o 
   0   8   5       75.26       77.04      5.13 o 
   1   8   5        3.86        1.77      2.55 o 
   2   8   5       48.13       54.44      4.96 o 
   3   8   5       37.71       38.18      4.62 o 
   4   8   5      135.35      134.57      7.79 o 
   5   8   5       17.44       21.39      6.67 o 
   6   8   5      467.56      499.14     20.35 o 
   7   8   5       41.33       38.85      5.65 o 
   8   8   5        4.47       -0.90      5.71 o 
   9   8   5       15.56       11.80      8.08 o 
  10   8   5        7.81       -0.06      7.82 o 
  11   8   5        5.33       -3.97      9.42 o 
  -5   9   5        1.01        2.44      5.90 o 
  -4   9   5        7.76       12.18      5.45 o 
  -3   9   5       11.44       12.63      5.00 o 
  -2   9   5      113.72      104.54      6.72 o 
  -1   9   5       47.84       49.01      5.39 o 
   0   9   5       14.49       12.81      3.53 o 
   1   9   5       35.08       38.60      4.72 o 
   2   9   5      108.24      102.36     10.51 o 
   3   9   5       18.30       15.71      6.22 o 
   4   9   5      145.37      148.37      8.74 o 
   5   9   5      391.73      379.68     17.89 o 
   6   9   5       65.55       81.24      7.04 o 
   7   9   5        4.09        5.90      4.74 o 
   8   9   5       78.78       53.24      8.33 o 
   9   9   5       26.48        9.55      8.08 o 
  10   9   5        4.18        7.18      9.49 o 
  11   9   5        0.41       -2.37      9.36 o 
  -3  10   5        2.43       12.69      5.45 o 
  -2  10   5       14.79       15.51      5.58 o 
  -1  10   5       31.77       21.25      6.22 o 
   0  10   5       31.94       24.92      4.91 o 
   1  10   5        7.85        5.59      3.68 o 
   2  10   5       15.60       12.45      4.48 o 
   3  10   5      562.28      577.71     29.04 o 
   4  10   5        3.00       -2.84      4.58 o 
   5  10   5       77.29       83.92      7.46 o 
   6  10   5       69.04       69.23      7.41 o 
   7  10   5       35.78       33.75      5.78 o 
   8  10   5        7.51        6.19      4.41 o 
   9  10   5        2.80        5.32      8.65 o 
  10  10   5        0.16        4.23      8.98 o 
  11  10   5        0.50        4.68     10.96 o 
  -2  11   5        2.04        3.01      5.13 o 
  -1  11   5        0.00        1.41      4.94 o 
   0  11   5        1.10        5.83      4.41 o 
   1  11   5      168.97      148.22     15.26 o 
   2  11   5        6.54       10.29      4.65 o 
   3  11   5       52.81       43.43      7.53 o 
   4  11   5        5.89        2.45      4.42 o 
   5  11   5       27.11       24.85      6.14 o 
   6  11   5       13.50       16.89      5.39 o 
   7  11   5       13.65       11.06      5.25 o 
   8  11   5        0.32       -6.31      4.37 o 
   9  11   5        0.12       -5.90      7.37 o 
  10  11   5        0.00       -8.65      8.91 o 
   0  12   5        1.24        2.63      5.58 o 
   1  12   5        7.78        6.80      5.77 o 
   2  12   5        0.31       -4.60      4.12 o 
   3  12   5       16.24        9.39      5.02 o 
   4  12   5        0.65       -4.63      4.37 o 
   5  12   5        0.01       -6.69      4.46 o 
   6  12   5        2.64       -4.77      4.78 o 
   7  12   5        0.36       -6.64      4.43 o 
   8  12   5        0.45       -7.34      7.31 o 
   9  12   5        0.12       -8.98      8.40 o 
   3  13   5        1.19       -1.86      5.96 o 
   4  13   5        1.41       -4.32      4.83 o 
   5  13   5        0.39       -6.74      5.11 o 
   6  13   5        1.30       -2.51      6.76 o 
  -7  -8   6        0.36       -6.47      6.92 o 
  -6  -8   6       19.76       25.96     10.06 o 
  -5  -8   6       18.76       36.16      9.81 o 
  -4  -8   6       17.94       23.14      7.44 o 
  -3  -8   6       15.17       32.50      8.08 o 
  -2  -8   6        2.50        6.35      5.90 o 
  -1  -8   6        4.63        4.68      6.15 o 
   0  -8   6        2.95       -0.06      6.09 o 
  -7  -7   6       25.64       45.07     10.58 o 
  -6  -7   6       17.47       24.23      8.21 o 
  -5  -7   6       74.33       94.05     11.15 o 
  -4  -7   6        3.27        6.26      3.31 o 
  -3  -7   6        0.96       -0.28      2.85 o 
  -2  -7   6        1.04       -0.08      2.80 o 
  -1  -7   6        7.03        1.34      2.98 o 
   0  -7   6       26.14       33.27     13.72 o 
   1  -7   6        2.09        3.32      3.77 o 
   2  -7   6        1.09       -5.57      4.42 o 
  -8  -6   6        0.25        4.17      4.81 o 
  -7  -6   6       40.97       40.34      5.32 o 
  -6  -6   6        0.84        5.48      3.27 o 
  -5  -6   6        0.24       -2.76      2.67 o 
  -4  -6   6        0.23        0.24      2.70 o 
  -3  -6   6       46.66       49.10      4.83 o 
  -2  -6   6       73.39       69.57      5.17 o 
  -1  -6   6        5.60        2.25      2.72 o 
   0  -6   6        2.24       -2.92      2.47 o 
   1  -6   6        0.21       -2.60      2.92 o 
   2  -6   6        0.04       -5.09      3.40 o 
   3  -6   6        0.09       -5.51      5.90 o 
 -10  -5   6        0.50        6.67      5.83 o 
  -9  -5   6        1.83       -6.09      4.49 o 
  -8  -5   6        0.59       -1.40      3.20 o 
  -7  -5   6        4.96        6.68      3.42 o 
  -6  -5   6        3.33        0.59      2.71 o 
  -5  -5   6       95.68       89.38     10.93 o 
  -4  -5   6       62.21       63.11      6.86 o 
  -3  -5   6        1.65        2.82      2.18 o 
  -2  -5   6        1.11        3.08      2.27 o 
  -1  -5   6        6.22        4.61      2.54 o 
   0  -5   6        4.39        2.03      2.36 o 
   1  -5   6        7.25        8.02      2.92 o 
   2  -5   6        0.14        3.46      3.16 o 
   3  -5   6        1.27        3.40      5.96 o 
   4  -5   6       40.53       44.62      9.10 o 
   5  -5   6       46.41       66.16     11.35 o 
 -10  -4   6        2.12       -6.35      4.23 o 
  -9  -4   6        3.16        4.30      5.26 o 
  -8  -4   6        0.66       -0.44      3.17 o 
  -7  -4   6       15.15       18.54      4.02 o 
  -6  -4   6       53.20       61.75      5.58 o 
  -5  -4   6       46.55       47.18      5.93 o 
  -4  -4   6        5.55        5.28      2.38 o 
  -3  -4   6        8.94        9.20      2.45 o 
  -2  -4   6       50.52       49.26      3.71 o 
  -1  -4   6       53.81       48.87      3.48 o 
   0  -4   6       38.32       45.52      9.01 o 
   1  -4   6       13.10       17.69      3.26 o 
   2  -4   6       16.03       15.77      5.26 o 
   3  -4   6       69.92       74.94      7.63 o 
   4  -4   6       72.36      100.97     10.83 o 
   5  -4   6      298.91      354.00     21.03 o 
   6  -4   6       32.97       61.99     12.18 o 
 -11  -3   6        0.01       -1.09      5.39 o 
 -10  -3   6        0.01       -0.38      5.06 o 
  -9  -3   6        5.06        6.60      5.19 o 
  -8  -3   6       35.00       49.68      5.78 o 
  -7  -3   6       52.82       46.62      5.15 o 
  -6  -3   6        4.96        6.75      2.94 o 
  -5  -3   6       51.69       56.87      4.87 o 
  -4  -3   6       13.57       11.48      4.62 o 
  -3  -3   6       89.12       79.47      7.50 o 
  -2  -3   6       11.39        9.71      2.18 o 
  -1  -3   6        7.18        2.35      2.08 o 
   0  -3   6       64.97       60.11      3.68 o 
   1  -3   6       28.37       38.98      3.73 o 
   2  -3   6       96.21       98.85      7.24 o 
   3  -3   6      940.20     1075.60     47.38 o 
   4  -3   6      199.74      221.43     13.91 o 
   5  -3   6       19.36       26.16      7.50 o 
   6  -3   6       11.68      -10.48      6.99 o 
   7  -3   6        0.06       -4.74      8.78 o 
 -11  -2   6        1.42       -0.32      5.51 o 
 -10  -2   6        3.89        5.77      5.77 o 
  -9  -2   6       10.01        9.36      5.58 o 
  -8  -2   6        0.05       -2.99      3.28 o 
  -7  -2   6      206.90      194.42      9.13 o 
  -6  -2   6       85.31       79.63      5.67 o 
  -5  -2   6       63.00       60.04      4.26 o 
  -4  -2   6        0.66       -0.53      1.86 o 
  -3  -2   6       36.25       31.27      3.30 o 
  -2  -2   6      130.86      116.79      5.27 o 
  -1  -2   6      354.96      367.43     13.21 o 
   0  -2   6      201.62      183.41      7.07 o 
   1  -2   6      424.24      472.91     15.79 o 
   2  -2   6       23.77       27.05      4.30 o 
   3  -2   6       11.78       15.19      4.23 o 
   4  -2   6       65.00       58.53      7.69 o 
   5  -2   6       18.00       23.78      6.92 o 
   6  -2   6        2.14       -6.99      5.96 o 
   7  -2   6        0.09       -7.24      7.24 o 
   8  -2   6        1.25      -14.71      9.81 o 
 -11  -1   6        0.94       -6.99      5.51 o 
 -10  -1   6        1.21       -5.96      4.62 o 
  -9  -1   6       67.74       51.16      8.46 o 
  -8  -1   6       47.31       64.75      8.91 o 
  -7  -1   6      110.23      118.74      6.98 o 
  -6  -1   6      159.19      139.85      7.12 o 
  -5  -1   6       11.13       14.72      2.88 o 
  -4  -1   6       40.27       48.35      4.05 o 
  -3  -1   6      133.52      149.67      6.36 o 
  -2  -1   6        1.05        1.35      1.54 o 
  -1  -1   6       66.29       60.70      3.16 o 
   0  -1   6      486.01      483.61     15.55 o 
   1  -1   6       14.74       19.15      3.40 o 
   2  -1   6        3.87        4.74      2.69 o 
   3  -1   6        8.84        7.82      3.08 o 
   4  -1   6        9.14       11.22      4.30 o 
   5  -1   6        0.17       -4.74      4.17 o 
   6  -1   6        0.11       -0.77      4.94 o 
   7  -1   6        0.60       -8.65      5.77 o 
   8  -1   6        3.20       -2.31      7.63 o 
   9  -1   6        0.09       -9.49      9.23 o 
 -10   0   6        0.95        1.41      5.39 o 
  -9   0   6       79.53       81.35     10.26 o 
  -8   0   6      192.32      199.94     10.08 o 
  -7   0   6        4.25        1.56      3.23 o 
  -6   0   6       43.04       45.05      4.89 o 
  -5   0   6      113.51      117.50      6.02 o 
  -4   0   6      442.82      396.02     13.87 o 
  -3   0   6      188.95      205.26      8.30 o 
  -2   0   6        0.00       -1.50      1.18 o 
  -1   0   6       90.18       83.28      3.62 o 
   0   0   6      488.43      484.31     15.32 o 
   1   0   6       64.21       66.39      3.27 o 
   2   0   6       77.43       78.59      4.01 o 
   3   0   6       21.03       17.05      3.72 o 
   4   0   6        0.34       -3.75      2.50 o 
   5   0   6        6.09        7.56      4.62 o 
   6   0   6        3.11        1.86      5.13 o 
   7   0   6        0.00       -7.69      5.13 o 
   8   0   6       11.98       15.83      8.59 o 
   9   0   6        1.01       -3.27      8.53 o 
 -10   1   6       18.90       13.66      7.05 o 
  -9   1   6        5.72       10.58      6.15 o 
  -8   1   6       50.14       59.41      5.08 o 
  -7   1   6       87.19       84.53      4.91 o 
  -6   1   6      214.11      206.29      7.19 o 
  -5   1   6        1.42        1.39      2.41 o 
  -4   1   6      224.13      197.36      8.03 o 
  -3   1   6       68.14       76.10      6.35 o 
  -2   1   6       51.62       55.35      2.73 o 
  -1   1   6       55.65       52.25      4.87 o 
   0   1   6      270.55      265.12     10.99 o 
   1   1   6      414.19      437.70     13.94 o 
   2   1   6       39.16       39.88      2.67 o 
   3   1   6       64.03       70.01      5.58 o 
   4   1   6       30.07       35.28      8.01 o 
   5   1   6        3.73        2.86      2.62 o 
   6   1   6        3.10       -3.15      4.58 o 
   7   1   6        5.20       -2.74      3.81 o 
   8   1   6       17.79       22.76      8.33 o 
   9   1   6       29.11       40.07     11.35 o 
  10   1   6        0.12       -5.00      9.49 o 
 -10   2   6        4.69        1.86      6.67 o 
  -9   2   6        0.05        2.18      5.26 o 
  -8   2   6       26.62       38.52      5.51 o 
  -7   2   6       86.35       87.71      6.51 o 
  -6   2   6        5.71        2.64      2.46 o 
  -5   2   6       28.49       31.96      2.77 o 
  -4   2   6       39.34       39.28      5.53 o 
  -3   2   6       28.56       32.58      2.82 o 
  -2   2   6       30.89       34.24      1.98 o 
  -1   2   6      432.22      457.28     22.12 o 
   0   2   6      115.88      115.59      7.31 o 
   1   2   6       33.59       31.92      2.00 o 
   2   2   6      233.48      235.75      6.61 o 
   3   2   6       16.48       13.88      3.62 o 
   4   2   6        0.49       -1.99      1.92 o 
   5   2   6        4.02        4.37      2.57 o 
   6   2   6        1.37        1.28      4.04 o 
   7   2   6      135.64      115.31      7.12 o 
   8   2   6       41.73       36.71      5.89 o 
   9   2   6        0.63        0.01      4.68 o 
  10   2   6        0.45       -1.05      5.87 o 
  -9   3   6       17.12       15.51      7.05 o 
  -8   3   6        1.57       -2.00      4.26 o 
  -7   3   6        6.32        3.60      3.68 o 
  -6   3   6        2.94       -3.87      2.66 o 
  -5   3   6       45.69       54.03      3.95 o 
  -4   3   6       47.20       43.10      3.48 o 
  -3   3   6      209.95      226.96      8.66 o 
  -2   3   6      463.35      515.49     22.98 o 
  -1   3   6       64.20       71.05      4.68 o 
   0   3   6      199.04      218.84      7.53 o 
   1   3   6      486.13      480.00     15.29 o 
   2   3   6        1.63       -0.35      2.24 o 
   3   3   6       45.35       43.05      5.13 o 
   4   3   6      309.09      303.55     16.28 o 
   5   3   6      413.07      433.95     22.57 o 
   6   3   6      139.80      135.91     10.96 o 
   7   3   6        0.09       -1.99      5.13 o 
   8   3   6        8.07        0.71      6.54 o 
   9   3   6        0.04       -2.41      4.59 o 
  10   3   6        0.02        3.34      6.32 o 
  11   3   6        0.76       -2.00     15.83 o 
  -9   4   6        1.24       -2.37      6.92 o 
  -8   4   6        1.61        1.67      5.58 o 
  -7   4   6        1.28       -1.96      3.80 o 
  -6   4   6      128.57      131.08      7.22 o 
  -5   4   6      211.22      215.12     17.50 o 
  -4   4   6      178.49      177.32      6.54 o 
  -3   4   6       11.66        8.61      1.86 o 
  -2   4   6        1.49        0.02      1.28 o 
  -1   4   6      379.76      416.01     14.33 o 
   0   4   6      111.59      135.31      8.38 o 
   1   4   6     2311.15     2513.37     65.23 o 
   2   4   6      117.51      119.38      5.17 o 
   3   4   6      329.45      334.36     11.59 o 
   4   4   6        2.32        2.50      3.53 o 
   5   4   6       78.44       86.67      8.21 o 
   6   4   6       27.48       23.53      6.47 o 
   7   4   6        6.32        1.35      5.64 o 
   8   4   6       12.67        7.37      7.18 o 
   9   4   6        1.99       -1.60      7.37 o 
  10   4   6        7.07        2.76      9.49 o 
  11   4   6       18.82       31.48     16.73 o 
  -8   5   6       16.81       21.67      8.21 o 
  -7   5   6       85.68      113.10      8.77 o 
  -6   5   6        9.04       11.85      4.13 o 
  -5   5   6       70.25       73.77      5.49 o 
  -4   5   6       86.65       84.63      4.28 o 
  -3   5   6       56.97       55.40      3.31 o 
  -2   5   6       40.54       41.69      2.94 o 
  -1   5   6     1113.22     1246.70     33.43 o 
   0   5   6       13.86       14.47      2.20 o 
   1   5   6       37.75       48.80      4.43 o 
   2   5   6      177.87      181.36      6.27 o 
   3   5   6      272.19      296.10      9.32 o 
   4   5   6       60.44       60.20      3.36 o 
   5   5   6        3.21        2.91      2.91 o 
   6   5   6       82.59       82.01     12.89 o 
   7   5   6       45.56       48.19      6.06 o 
   8   5   6        6.91        1.60      6.22 o 
   9   5   6       47.16       66.61     11.67 o 
  10   5   6        7.62        8.01      9.49 o 
  11   5   6        4.50        5.32      9.94 o 
  -7   6   6       60.86       90.20      8.34 o 
  -6   6   6       98.48      101.73      6.92 o 
  -5   6   6       26.78       27.34      7.40 o 
  -4   6   6       11.91        9.94      3.08 o 
  -3   6   6       47.69       52.69      6.71 o 
  -2   6   6      138.02      146.41      5.63 o 
  -1   6   6        9.47        7.27      1.84 o 
   0   6   6      157.85      168.01      5.89 o 
   1   6   6        7.07        1.90      1.64 o 
   2   6   6       50.03       49.09      3.02 o 
   3   6   6       73.46       68.79      3.39 o 
   4   6   6       67.61       71.47      3.51 o 
   5   6   6      100.69       99.62      4.33 o 
   6   6   6       14.45       17.13      4.22 o 
   7   6   6       15.05        7.02      3.96 o 
   8   6   6        0.26       -4.49      6.35 o 
   9   6   6       30.10       36.93      9.55 o 
  10   6   6      113.49      155.91     18.14 o 
  11   6   6        4.57       -7.69      8.46 o 
  -7   7   6        6.20        7.63      8.21 o 
  -6   7   6       24.88       25.58      5.36 o 
  -5   7   6        0.00       -5.01      3.40 o 
  -4   7   6       32.91       35.74      4.28 o 
  -3   7   6        0.81       -0.76      2.22 o 
  -2   7   6      146.97      145.71      5.83 o 
  -1   7   6       15.63       20.54      3.81 o 
   0   7   6       16.83       20.01      5.74 o 
   1   7   6      190.19      192.26     14.42 o 
   2   7   6       24.77       20.24      3.85 o 
   3   7   6       11.57       13.63      3.26 o 
   4   7   6       14.26       17.32      3.73 o 
   5   7   6       44.61       58.75      6.03 o 
   6   7   6        3.79        0.19      3.14 o 
   7   7   6        0.45       -5.06      3.37 o 
   8   7   6      231.38      207.97     15.96 o 
   9   7   6       50.46       60.90     12.24 o 
  10   7   6       20.12       12.63      8.72 o 
  11   7   6        6.24        3.78     10.19 o 
  -6   8   6        0.04       -5.28      4.78 o 
  -5   8   6        0.49       -0.88      4.22 o 
  -4   8   6       25.60       21.52      4.08 o 
  -3   8   6       11.17       13.37      3.80 o 
  -2   8   6       56.99       57.81      5.49 o 
  -1   8   6       91.65       83.86      5.46 o 
   0   8   6      145.66      150.42      7.65 o 
   1   8   6       17.58       13.25      3.27 o 
   2   8   6        1.55        0.31      2.49 o 
   3   8   6      172.11      190.87      9.76 o 
   4   8   6       28.26       26.92      6.99 o 
   5   8   6      223.50      248.54     14.01 o 
   6   8   6      160.22      152.17      9.18 o 
   7   8   6      122.53      141.29     12.53 o 
   8   8   6       35.22       27.60      7.92 o 
   9   8   6       31.32       30.19      9.62 o 
  10   8   6        9.98        4.49      9.17 o 
  11   8   6        0.06        5.90     10.06 o 
  -5   9   6        1.60       -3.33      5.39 o 
  -4   9   6        3.65        0.13      4.87 o 
  -3   9   6       42.00       58.71     11.99 o 
  -2   9   6      166.36      157.00      8.40 o 
  -1   9   6       25.28       30.74      5.64 o 
   0   9   6        7.49        9.37      3.57 o 
   1   9   6       10.02        7.65      3.24 o 
   2   9   6       12.16       17.06      4.02 o 
   3   9   6       99.29       96.68      8.98 o 
   4   9   6      388.90      413.63     17.68 o 
   5   9   6        0.59       -3.17      3.56 o 
   6   9   6        9.98        4.89      5.48 o 
   7   9   6      115.77      134.88      9.80 o 
   8   9   6       16.58       16.18      5.08 o 
   9   9   6        1.35        3.14      7.50 o 
  10   9   6        5.23        1.22      8.27 o 
  11   9   6        0.16       -1.60      9.42 o 
  -3  10   6       12.02        9.50      6.64 o 
  -2  10   6        9.04        7.11      4.42 o 
  -1  10   6       54.45       55.61      6.28 o 
   0  10   6       44.31       50.73      5.93 o 
   1  10   6        1.10       -4.61      3.07 o 
   2  10   6      417.75      409.29     17.92 o 
   3  10   6      181.21      184.98     22.34 o 
   4  10   6       66.98       65.91      7.16 o 
   5  10   6       63.63       71.58      7.56 o 
   6  10   6        1.81       -1.03      3.79 o 
   7  10   6       22.85       28.63      5.71 o 
   8  10   6        1.05       -0.73      4.20 o 
   9  10   6        1.95        1.09      8.33 o 
  10  10   6        5.27        4.04      9.68 o 
  -2  11   6       29.89       34.23      7.31 o 
  -1  11   6        0.20       -5.39      4.21 o 
   0  11   6       42.03       38.27      8.17 o 
   1  11   6       54.33       63.64      6.89 o 
   2  11   6       11.54       12.05      4.44 o 
   3  11   6        1.08       -1.99      4.20 o 
   4  11   6       27.21       23.41      5.87 o 
   5  11   6       65.68       70.90      8.03 o 
   6  11   6        2.43       -3.15      4.20 o 
   7  11   6        0.58       -4.17      3.97 o 
   8  11   6        6.70       -1.33      4.60 o 
   9  11   6        0.20       -4.74      8.08 o 
  10  11   6        0.01       -3.46      8.85 o 
   0  12   6        0.00       -2.99      9.26 o 
   1  12   6        6.83       -3.09      4.36 o 
   2  12   6        8.63       -2.16      4.22 o 
   3  12   6       10.43       -1.34      4.23 o 
   4  12   6        2.18       -3.47      4.82 o 
   5  12   6        6.36        1.85      4.95 o 
   6  12   6        1.25       -6.95      4.63 o 
   7  12   6        0.01       -7.03      4.77 o 
   8  12   6        0.00       -6.27      7.08 o 
   9  12   6        2.21        7.05     10.26 o 
   3  13   6        0.01       -5.98      4.81 o 
   4  13   6        1.38       -3.51      6.64 o 
   5  13   6        0.00       -6.96      4.64 o 
   6  13   6        0.01       -2.65     10.58 o 
  -4  -7   7        1.08        5.90      4.36 o 
  -3  -7   7        2.51        1.94      3.29 o 
  -2  -7   7       22.60       31.13      7.31 o 
  -1  -7   7        4.13        4.07      3.52 o 
   0  -7   7        2.38       -1.21      3.56 o 
  -8  -6   7        0.89       -5.13      3.91 o 
  -7  -6   7        0.64        0.64      4.30 o 
  -6  -6   7        0.18        2.82      4.36 o 
  -5  -6   7       16.21       14.87      5.00 o 
  -4  -6   7       24.37       21.48      5.64 o 
  -3  -6   7       16.64       19.52      7.47 o 
  -2  -6   7       17.37       16.61     11.28 o 
  -1  -6   7        3.19        0.12      2.70 o 
   0  -6   7        0.38       -0.51      2.93 o 
   1  -6   7        3.87       -0.50      3.12 o 
   2  -6   7        2.35       -1.03      3.89 o 
  -9  -5   7        0.15       -2.24      5.45 o 
  -8  -5   7        0.12       -2.76      4.36 o 
  -7  -5   7        3.14        0.77      4.42 o 
  -6  -5   7       12.27       16.48      5.32 o 
  -5  -5   7       11.52        6.86      4.10 o 
  -4  -5   7        0.02        0.77      3.14 o 
  -3  -5   7        2.04        2.08      2.51 o 
  -2  -5   7        3.28        3.15      2.39 o 
  -1  -5   7       10.98        9.25      3.97 o 
   0  -5   7        2.52        1.14      2.71 o 
   1  -5   7        1.01        1.39      2.69 o 
   2  -5   7        3.31        2.34      3.60 o 
   3  -5   7        0.13       -0.74      4.16 o 
   4  -5   7        4.65        9.30      7.44 o 
 -10  -4   7        0.02       -3.01      4.42 o 
  -9  -4   7        0.55       -3.91      4.62 o 
  -8  -4   7        2.06       -3.01      3.91 o 
  -7  -4   7       20.08       19.17      5.77 o 
  -6  -4   7       13.94       12.50      4.62 o 
  -5  -4   7       47.30       58.98      7.69 o 
  -4  -4   7        5.62        1.28      3.65 o 
  -3  -4   7        1.56        3.85      2.38 o 
  -2  -4   7        1.74        0.37      2.08 o 
  -1  -4   7       27.08       32.63      5.77 o 
   0  -4   7       42.53       59.90      6.35 o 
   1  -4   7        0.93       -0.25      2.53 o 
   2  -4   7       26.16       34.34      5.51 o 
   3  -4   7        1.24        3.14      4.62 o 
   4  -4   7        4.82       15.64      6.60 o 
   5  -4   7        0.02        4.81      8.01 o 
 -10  -3   7        1.79        4.49      6.22 o 
  -9  -3   7       37.28       45.90      8.21 o 
  -8  -3   7        0.38        3.78      4.87 o 
  -7  -3   7       52.03       43.40      7.18 o 
  -6  -3   7       14.69       23.21      5.64 o 
  -5  -3   7       40.82       41.48      6.35 o 
  -4  -3   7        6.93        5.26      3.59 o 
  -3  -3   7        1.44        0.42      2.04 o 
  -2  -3   7       30.74       38.54      6.51 o 
  -1  -3   7        0.14       -0.18      1.82 o 
   0  -3   7      128.92      127.20      6.86 o 
   1  -3   7        0.32       -0.04      2.11 o 
   2  -3   7       14.31       25.11      3.84 o 
   3  -3   7        1.47        8.40      4.30 o 
   4  -3   7       19.76       23.34      6.35 o 
   5  -3   7        0.32       -3.65      6.03 o 
   6  -3   7        0.18       -5.71      7.56 o 
 -10  -2   7        0.04       -6.35      4.23 o 
  -9  -2   7       20.07        9.68      6.15 o 
  -8  -2   7        1.29       -0.32      4.74 o 
  -7  -2   7        2.82        1.47      4.10 o 
  -6  -2   7       35.97       42.31      6.92 o 
  -5  -2   7      201.74      211.49     13.33 o 
  -4  -2   7       55.99       60.13      7.18 o 
  -3  -2   7        2.41        2.85      2.18 o 
  -2  -2   7      198.23      198.81      7.90 o 
  -1  -2   7        8.95        9.83      3.08 o 
   0  -2   7       25.96       30.37      4.23 o 
   1  -2   7        2.97        5.58      3.17 o 
   2  -2   7       54.39       56.28      4.26 o 
   3  -2   7        5.05        8.72      4.04 o 
   4  -2   7        0.73       -0.83      4.04 o 
   5  -2   7        0.09       -3.53      5.19 o 
   6  -2   7        0.17       -5.77      5.96 o 
   7  -2   7        0.01      -11.25      7.50 o 
 -10  -1   7        0.32       -2.18      5.58 o 
  -9  -1   7        7.48        8.33      5.71 o 
  -8  -1   7        8.34       12.50      5.96 o 
  -7  -1   7       31.24       33.34      6.99 o 
  -6  -1   7      129.05      125.01      9.81 o 
  -5  -1   7        2.32        0.51      3.40 o 
  -4  -1   7        1.78       -0.58      2.82 o 
  -3  -1   7       20.46       17.82      4.49 o 
  -2  -1   7        7.50        7.39      2.92 o 
  -1  -1   7        0.46        0.54      1.42 o 
   0  -1   7       80.62       79.33      3.92 o 
   1  -1   7      153.21      154.63      7.95 o 
   2  -1   7       41.05       40.98      3.41 o 
   3  -1   7        3.85        7.24      3.59 o 
   4  -1   7        0.60       -4.42      2.95 o 
   5  -1   7        1.51        1.54      5.26 o 
   6  -1   7        0.39       -2.24      5.71 o 
   7  -1   7        0.08        0.71      6.99 o 
   8  -1   7        1.23      -12.79      8.53 o 
 -10   0   7        3.24        1.28      5.90 o 
  -9   0   7       13.03        4.81      6.35 o 
  -8   0   7        4.62       -1.35      5.39 o 
  -7   0   7       16.19       16.35      5.83 o 
  -6   0   7      133.58      143.99     10.90 o 
  -5   0   7        5.07        5.26      4.23 o 
  -4   0   7        8.97        2.31      3.08 o 
  -3   0   7        0.00       -2.12      2.37 o 
  -2   0   7        5.10        5.03      1.92 o 
  -1   0   7      159.63      164.65      6.25 o 
   0   0   7      217.97      221.56      7.87 o 
   1   0   7       20.57       21.98      3.85 o 
   2   0   7       15.96       14.82      2.37 o 
   3   0   7       27.32       48.27      5.45 o 
   4   0   7       13.26       15.58      4.42 o 
   5   0   7        0.64        0.45      4.42 o 
   6   0   7        1.28       -1.99      5.45 o 
   7   0   7        0.23       -1.80      6.28 o 
   8   0   7        1.09      -10.87      7.24 o 
   9   0   7       18.37       26.28     12.31 o 
 -10   1   7        4.69        5.77      6.86 o 
  -9   1   7       15.94       16.92      6.99 o 
  -8   1   7       28.92       26.48      6.99 o 
  -7   1   7       37.96       33.08      7.05 o 
  -6   1   7        0.40       -0.13      3.91 o 
  -5   1   7        0.17       -1.15      3.08 o 
  -4   1   7       84.31       79.05      7.12 o 
  -3   1   7       37.47       42.18      5.77 o 
  -2   1   7       97.97       94.94      7.24 o 
  -1   1   7       16.28       18.53      3.85 o 
   0   1   7      354.56      358.56     15.07 o 
   1   1   7       67.19       67.46      3.19 o 
   2   1   7       35.96       34.41      3.53 o 
   3   1   7       27.27       32.40      4.17 o 
   4   1   7        1.65        1.22      3.27 o 
   5   1   7        6.82        2.31      4.10 o 
   6   1   7        2.91       -2.24      4.42 o 
   7   1   7       19.96       18.40      7.69 o 
   8   1   7        2.00        1.35      7.24 o 
   9   1   7        7.75        5.64      9.55 o 
  -9   2   7        0.00        2.05      5.90 o 
  -8   2   7        6.37       -1.54      4.87 o 
  -7   2   7        2.70        0.32      4.42 o 
  -6   2   7        7.66       11.60      5.06 o 
  -5   2   7        6.15        2.05      2.99 o 
  -4   2   7        0.18       -3.11      2.35 o 
  -3   2   7        0.59        1.39      1.48 o 
  -2   2   7      117.00      125.65      8.59 o 
  -1   2   7      354.44      369.07     18.85 o 
   0   2   7        9.55        9.49      3.01 o 
   1   2   7      190.94      185.21      6.56 o 
   2   2   7      109.33      104.70      4.65 o 
   3   2   7       44.10       50.69      4.08 o 
   4   2   7       35.73       46.34      7.73 o 
   5   2   7        5.80        3.75      2.88 o 
   6   2   7       14.32        9.97      3.53 o 
   7   2   7       20.89       30.10      5.10 o 
   8   2   7        5.94        7.06      4.53 o 
   9   2   7        0.66       -3.13      4.37 o 
  10   2   7        0.91       -2.56      9.81 o 
  -9   3   7        0.66       -7.18      5.83 o 
  -8   3   7        0.09        1.86      5.58 o 
  -7   3   7       26.88       25.07      6.92 o 
  -6   3   7        1.21       -3.97      4.10 o 
  -5   3   7       55.98       52.25      7.69 o 
  -4   3   7      125.19      113.53      6.96 o 
  -3   3   7       83.99       90.93      3.85 o 
  -2   3   7        0.57        0.26      1.01 o 
  -1   3   7       34.98       42.76      5.39 o 
   0   3   7      319.33      321.37     16.48 o 
   1   3   7       79.76       63.92      5.26 o 
   2   3   7      453.66      483.96     18.30 o 
   3   3   7      100.36      104.41      5.05 o 
   4   3   7      409.89      421.77     21.16 o 
   5   3   7       24.85       20.51      5.64 o 
   6   3   7       45.36       37.76      7.37 o 
   7   3   7        0.29       -3.37      5.67 o 
   8   3   7        0.38       -4.19      3.58 o 
   9   3   7        0.27       -4.18      6.09 o 
  10   3   7        7.72        3.08      6.06 o 
  -9   4   7        2.01       -4.17      6.35 o 
  -8   4   7        7.26       17.44      6.92 o 
  -7   4   7       46.43       41.67      8.27 o 
  -6   4   7       71.02       89.82     10.51 o 
  -5   4   7      169.59      172.90     12.37 o 
  -4   4   7        4.77        4.22      2.22 o 
  -3   4   7      220.74      220.78      7.49 o 
  -2   4   7        0.01       -0.78      1.31 o 
  -1   4   7      129.39      128.76      9.90 o 
   0   4   7     2357.44     2501.89     65.20 o 
   1   4   7      267.24      244.25     13.01 o 
   2   4   7      535.19      532.13     17.26 o 
   3   4   7       53.75       50.24      3.55 o 
   4   4   7      193.33      194.81      7.97 o 
   5   4   7       96.22      106.10      8.98 o 
   6   4   7        1.66        1.86      5.26 o 
   7   4   7        6.10        0.96      5.51 o 
   8   4   7        1.25       -7.98      5.32 o 
   9   4   7        2.92       10.32      8.27 o 
  10   4   7       26.24       51.74      9.78 o 
  -8   5   7        0.40       10.77      7.44 o 
  -7   5   7        7.25        6.54      6.67 o 
  -6   5   7        1.70       -2.12      5.58 o 
  -5   5   7      213.12      212.07     14.10 o 
  -4   5   7      162.06      178.57      6.84 o 
  -3   5   7      157.16      168.64      6.34 o 
  -2   5   7      452.88      522.08     15.21 o 
  -1   5   7      200.37      206.74      8.69 o 
   0   5   7       17.68       13.26      2.13 o 
   1   5   7      211.46      221.50      7.44 o 
   2   5   7      201.17      209.27      7.18 o 
   3   5   7       32.43       34.33      2.94 o 
   4   5   7        3.84        0.85      1.66 o 
   5   5   7        0.09        0.38      1.82 o 
   6   5   7        3.40        0.89      3.60 o 
   7   5   7        1.50       -4.68      5.26 o 
   8   5   7       13.83        7.18      7.50 o 
   9   5   7        3.78       -3.46      7.69 o 
  10   5   7        2.29        1.47      8.59 o 
  11   5   7       81.17      108.92     16.92 o 
  -7   6   7       12.50       10.26      7.89 o 
  -6   6   7       53.16       77.57     10.71 o 
  -5   6   7       44.63       64.68      8.91 o 
  -4   6   7       23.65       28.06      4.64 o 
  -3   6   7       87.23       82.27      4.83 o 
  -2   6   7       28.32       36.40      3.26 o 
  -1   6   7      166.73      167.17      6.19 o 
   0   6   7        6.46        9.40      1.96 o 
   1   6   7      201.73      201.11     10.97 o 
   2   6   7       83.20       79.69      3.95 o 
   3   6   7        1.38        0.57      1.60 o 
   4   6   7       38.40       38.18      2.92 o 
   5   6   7       55.67       56.48      3.62 o 
   6   6   7       21.45       22.26      4.89 o 
   7   6   7       17.87        8.71      4.49 o 
   8   6   7        5.94        7.05      7.50 o 
   9   6   7      220.42      219.19     17.25 o 
  10   6   7        0.63        5.19      8.59 o 
  11   6   7        0.26       -0.51      9.23 o 
  -6   7   7       15.50        8.01      7.56 o 
  -5   7   7       11.01        3.40      6.54 o 
  -4   7   7       47.45       51.28      4.53 o 
  -3   7   7        9.88       11.72      2.89 o 
  -2   7   7        6.07        4.94      2.33 o 
  -1   7   7      182.94      199.14      7.16 o 
   0   7   7        2.47       -0.59      1.84 o 
   1   7   7      267.03      277.91     25.55 o 
   2   7   7       49.38       58.20      5.51 o 
   3   7   7       33.06       41.44      4.87 o 
   4   7   7       38.76       49.73     10.96 o 
   5   7   7      139.91      132.88      8.33 o 
   6   7   7        0.26       -4.80      3.20 o 
   7   7   7      225.39      193.85     14.68 o 
   8   7   7       53.80       55.28      8.59 o 
   9   7   7       11.13       14.87      7.89 o 
  10   7   7        2.16        1.41      8.85 o 
  11   7   7        8.10        5.83      9.55 o 
  -6   8   7        3.16        1.60      8.46 o 
  -5   8   7        5.65       10.32      7.50 o 
  -4   8   7        0.28       -3.58      4.26 o 
  -3   8   7       13.46       14.31      3.76 o 
  -2   8   7       24.47       26.74      5.06 o 
  -1   8   7      289.05      312.85     13.15 o 
   0   8   7      162.14      159.97     21.73 o 
   1   8   7       20.01       21.39      3.88 o 
   2   8   7       64.15       70.00      5.91 o 
   3   8   7      119.02      105.06     14.62 o 
   4   8   7       81.84       79.79      6.99 o 
   5   8   7      251.63      246.18     33.11 o 
   6   8   7      516.67      487.78     42.95 o 
   7   8   7       30.82       35.30      6.20 o 
   8   8   7       26.72       25.97      6.01 o 
   9   8   7       43.75       37.25     10.06 o 
  10   8   7       23.00       25.39     10.26 o 
  11   8   7        0.55        0.06      9.23 o 
  -3   9   7       28.07       18.49      4.65 o 
  -2   9   7        4.99        2.38      3.45 o 
  -1   9   7       25.41       32.67      5.74 o 
   0   9   7       69.23       68.13      6.07 o 
   1   9   7       34.57       29.30      6.31 o 
   2   9   7       40.62       44.84      5.43 o 
   3   9   7      113.25      112.48     10.99 o 
   4   9   7      865.56      920.73     76.42 o 
   5   9   7        9.51        4.11      7.02 o 
   6   9   7      125.98      122.57      9.24 o 
   7   9   7       33.95       34.96      6.14 o 
   8   9   7       51.37       53.42      9.04 o 
   9   9   7        3.96        6.67      8.59 o 
  10   9   7        4.59        6.92      8.78 o 
  11   9   7        0.00       -4.87      9.87 o 
  -3  10   7       13.98       10.06      9.74 o 
  -2  10   7        7.51        1.57      4.46 o 
  -1  10   7        0.94       -4.00      3.54 o 
   0  10   7        0.02       -4.17      3.37 o 
   1  10   7       18.67       18.91      4.87 o 
   2  10   7      236.84      216.73     23.21 o 
   3  10   7       42.24       64.37      7.25 o 
   4  10   7       66.17       48.36     13.11 o 
   5  10   7        1.74        0.53      4.22 o 
   6  10   7       45.51       41.51      6.28 o 
   7  10   7        5.02        2.89      4.37 o 
   8  10   7       10.84       15.36      5.83 o 
   9  10   7        0.43       -0.96      8.01 o 
  10  10   7        0.28       -6.92      8.46 o 
  -2  11   7        0.45       -0.88      5.10 o 
  -1  11   7        1.35       -4.43      4.18 o 
   0  11   7       11.06        7.28      4.51 o 
   1  11   7        2.53       -0.19      4.02 o 
   2  11   7        9.91        3.93      4.14 o 
   3  11   7        0.81       -3.09      3.96 o 
   4  11   7       28.70       32.53     13.01 o 
   5  11   7        3.89       -0.27      4.10 o 
   6  11   7        2.38       -1.28      4.42 o 
   7  11   7        8.77        5.87      5.08 o 
   8  11   7        0.71       -4.37      4.40 o 
   9  11   7        1.66        3.08      9.30 o 
  10  11   7        0.14        2.05      9.04 o 
   0  12   7        1.02       -5.22      7.82 o 
   1  12   7        0.49       -4.14      4.49 o 
   2  12   7       11.31        7.37      5.00 o 
   3  12   7        3.33       -5.63      4.31 o 
   4  12   7        6.76        5.98      5.58 o 
   5  12   7        9.41        4.05      5.28 o 
   6  12   7        0.46       -7.04      4.69 o 
   7  12   7        2.84        5.15      5.03 o 
   8  12   7        0.01       -7.82      5.21 o 
   3  13   7        0.35        1.29      5.42 o 
   4  13   7        1.49       -2.89      7.66 o 
   5  13   7        1.26        0.82      5.67 o 
   6  13   7        1.88       -5.54      7.73 o 
  -3  -7   8        0.88       -3.65      4.17 o 
  -2  -7   8        8.67        9.68      5.64 o 
  -7  -6   8        0.60        1.28      4.36 o 
  -6  -6   8        1.85        0.58      4.68 o 
  -5  -6   8        3.56       -2.24      4.04 o 
  -4  -6   8       15.22       13.91      5.58 o 
  -3  -6   8       11.50        4.42      4.49 o 
  -2  -6   8        0.56       -0.19      4.49 o 
  -1  -6   8        0.27       -2.76      4.04 o 
   0  -6   8        0.51        1.67      5.00 o 
   1  -6   8        0.87        1.60      5.58 o 
  -9  -5   8        0.74       -3.27      4.87 o 
  -8  -5   8        0.83       -3.53      3.97 o 
  -7  -5   8        1.18       -3.59      3.97 o 
  -6  -5   8        6.08        3.59      3.97 o 
  -5  -5   8       15.61       13.14      5.39 o 
  -4  -5   8       19.20       10.96      5.06 o 
  -3  -5   8        0.61       -0.38      3.59 o 
  -2  -5   8        0.21        1.22      3.72 o 
  -1  -5   8        4.87        5.26      4.23 o 
   0  -5   8        9.46       14.04      5.51 o 
   1  -5   8        5.41       -0.64      4.68 o 
   2  -5   8        2.34        2.74      4.01 o 
   3  -5   8        3.32        5.80      4.94 o 
  -9  -4   8        0.21       -6.28      5.32 o 
  -8  -4   8        2.98       -0.32      4.68 o 
  -7  -4   8       11.75        8.14      5.13 o 
  -6  -4   8       22.85       16.99      5.51 o 
  -5  -4   8        0.50       -0.83      3.53 o 
  -4  -4   8       26.84       30.39      6.35 o 
  -3  -4   8        0.73        1.28      3.65 o 
  -2  -4   8       14.54       22.44      5.32 o 
  -1  -4   8        7.66        0.64      4.17 o 
   0  -4   8        4.02       -1.03      3.65 o 
   1  -4   8        3.98        3.34      2.89 o 
   2  -4   8        7.56       11.71      4.07 o 
   3  -4   8       18.77       31.63      5.26 o 
   4  -4   8       89.27      118.60      8.45 o 
  -9  -3   8        0.84        0.83      5.96 o 
  -8  -3   8        5.37        3.40      5.19 o 
  -7  -3   8        0.33       -0.26      3.91 o 
  -6  -3   8       96.82       75.39      7.76 o 
  -5  -3   8       63.17       75.39      8.78 o 
  -4  -3   8       14.23        8.27      4.23 o 
  -3  -3   8       17.33       23.08      5.19 o 
  -2  -3   8        1.05        0.06      3.59 o 
  -1  -3   8       12.46        5.77      4.04 o 
   0  -3   8       71.93       66.16      7.18 o 
   1  -3   8       12.24       18.09      4.65 o 
   2  -3   8       39.22       52.56      5.90 o 
   3  -3   8        0.27        0.60      3.32 o 
   4  -3   8        7.11       20.32      6.80 o 
   5  -3   8       10.47        3.46      7.31 o 
 -10  -2   8        0.71       -2.76      4.49 o 
  -9  -2   8        0.50       -5.06      5.39 o 
  -8  -2   8       35.21       32.89      7.50 o 
  -7  -2   8       37.63       31.67      6.73 o 
  -6  -2   8       44.78       62.70      8.33 o 
  -5  -2   8      162.83      150.01     10.96 o 
  -4  -2   8       10.66        4.10      3.65 o 
  -3  -2   8        8.29        5.39      3.78 o 
  -2  -2   8       65.42       59.75      6.28 o 
  -1  -2   8        0.17       -2.76      2.88 o 
   0  -2   8       23.01       24.17      5.45 o 
   1  -2   8       68.53       72.89      4.39 o 
   2  -2   8        2.10        1.17      2.42 o 
   3  -2   8        0.25       -0.94      2.75 o 
   4  -2   8        1.47       -2.69      3.85 o 
   5  -2   8        3.16       -1.15      5.32 o 
   6  -2   8        0.03       -4.62      6.60 o 
 -10  -1   8        0.11       -5.06      5.77 o 
  -9  -1   8        0.91       -6.99      4.74 o 
  -8  -1   8       42.15       47.18      8.59 o 
  -7  -1   8      170.38      162.71     12.24 o 
  -6  -1   8       22.14       26.16      6.60 o 
  -5  -1   8       18.86       20.07      5.06 o 
  -4  -1   8       77.40       81.16      7.44 o 
  -3  -1   8      143.18      135.33      9.87 o 
  -2  -1   8      116.82      118.79      8.78 o 
  -1  -1   8        0.00       -2.24      2.44 o 
   0  -1   8       27.97       22.12      5.00 o 
   1  -1   8       69.64       69.10      3.97 o 
   2  -1   8       22.61       33.08      3.94 o 
   3  -1   8        6.08        5.65      5.10 o 
   4  -1   8        5.27        6.80      4.62 o 
   5  -1   8        0.14       -6.44      4.30 o 
   6  -1   8        0.26       -4.04      6.73 o 
   7  -1   8        0.75       -7.24      8.33 o 
 -10   0   8        0.64        0.90      5.77 o 
  -9   0   8       12.89       16.09      7.12 o 
  -8   0   8        1.93        4.30      5.39 o 
  -7   0   8       27.54       21.35      6.35 o 
  -6   0   8       61.47       71.42      8.91 o 
  -5   0   8      163.67      161.87     11.41 o 
  -4   0   8        0.02       -3.53      2.82 o 
  -3   0   8       89.95       78.21      7.12 o 
  -2   0   8       77.17       80.90      6.99 o 
  -1   0   8       21.60       28.72      4.94 o 
   0   0   8       19.99       19.62      4.42 o 
   1   0   8       11.81       11.99      3.78 o 
   2   0   8       66.86       61.57      3.73 o 
   3   0   8       10.41       11.85      2.80 o 
   4   0   8        6.93        6.28      4.30 o 
   5   0   8        6.63        2.69      4.62 o 
   6   0   8        0.19       -5.00      5.39 o 
   7   0   8        2.18       -3.08      6.41 o 
   8   0   8        3.83       -5.83      7.89 o 
  -9   1   8        1.96        2.05      5.77 o 
  -8   1   8        1.18        0.83      5.06 o 
  -7   1   8       25.42       35.00      7.63 o 
  -6   1   8       76.65       81.74      8.40 o 
  -5   1   8        0.10       -0.90      3.65 o 
  -4   1   8       43.19       53.79      7.18 o 
  -3   1   8        0.04       -0.64      2.56 o 
  -2   1   8        9.54        9.81      3.72 o 
  -1   1   8        1.76        0.58      2.63 o 
   0   1   8       91.41       93.08      7.31 o 
   1   1   8       61.24       52.63      5.39 o 
   2   1   8        7.71        9.56      2.03 o 
   3   1   8       55.99       54.33      4.01 o 
   4   1   8        9.66        9.10      4.10 o 
   5   1   8        4.05        0.58      4.42 o 
   6   1   8        6.13        1.35      4.94 o 
   7   1   8        0.45        1.60      5.71 o 
   8   1   8       26.16       38.72     10.19 o 
   9   1   8       11.06       13.78     10.32 o 
  -9   2   8        4.29        4.49      6.15 o 
  -8   2   8        7.39       13.14      6.35 o 
  -7   2   8        1.22        0.32      4.94 o 
  -6   2   8        5.98        7.37      5.13 o 
  -5   2   8       25.56       27.50      6.35 o 
  -4   2   8        8.87       10.26      4.62 o 
  -3   2   8       50.34       53.47      6.86 o 
  -2   2   8      132.64      121.42      8.72 o 
  -1   2   8      283.56      265.02     14.81 o 
   0   2   8       50.29       44.94      4.81 o 
   1   2   8       73.54       80.58      6.47 o 
   2   2   8      212.17      225.29      8.26 o 
   3   2   8        2.70        0.45      1.91 o 
   4   2   8       57.98       63.53      4.73 o 
   5   2   8       34.93       40.45      6.73 o 
   6   2   8       98.74       92.19      9.04 o 
   7   2   8       35.68       41.99      8.46 o 
   8   2   8        2.22       -8.27      6.28 o 
   9   2   8        0.89       -2.44      8.27 o 
  -9   3   8       16.74       11.73      8.14 o 
  -8   3   8        4.21        3.14      6.35 o 
  -7   3   8        0.62       -5.96      4.81 o 
  -6   3   8        2.38       -3.33      4.55 o 
  -5   3   8      136.84      125.33     10.45 o 
  -4   3   8      347.72      340.68     16.51 o 
  -3   3   8      247.25      232.52     18.40 o 
  -2   3   8       23.80       25.45      4.81 o 
  -1   3   8        0.01       -1.92      2.56 o 
   0   3   8      262.67      245.15     13.72 o 
   1   3   8        5.22        5.26      3.21 o 
   2   3   8      760.06      778.67     23.53 o 
   3   3   8        2.39        0.91      1.61 o 
   4   3   8      106.68      107.32      4.46 o 
   5   3   8        0.37       -2.60      2.53 o 
   6   3   8        8.88        5.85      3.45 o 
   7   3   8        6.17        3.05      3.98 o 
   8   3   8        2.10        3.24      4.06 o 
   9   3   8        1.34        1.22      5.33 o 
  10   3   8        0.06       -6.11      6.47 o 
  -8   4   8        1.81       -1.15      5.90 o 
  -7   4   8       11.42       11.60      6.73 o 
  -6   4   8      153.08      148.67     12.12 o 
  -5   4   8       43.82       47.18      8.21 o 
  -4   4   8       92.12       79.76      6.58 o 
  -3   4   8      146.43      138.36      7.95 o 
  -2   4   8       82.35       77.53      6.16 o 
  -1   4   8        0.05       -2.17      2.64 o 
   0   4   8      560.65      547.80     26.54 o 
   1   4   8        2.97        0.83      2.56 o 
   2   4   8       23.49       29.45      2.99 o 
   3   4   8       68.69       61.29      3.96 o 
   4   4   8       65.00       65.00      4.47 o 
   5   4   8       25.49       28.55      4.07 o 
   6   4   8        2.98       -0.83      4.62 o 
   7   4   8       10.26       17.12      7.56 o 
   9   4   8        2.60        0.91      5.96 o 
  10   4   8       15.94       25.11      8.09 o 
  -8   5   8        3.46        1.54      7.18 o 
  -7   5   8        2.69       -4.55      6.28 o 
  -6   5   8       76.35       88.98     11.09 o 
  -5   5   8      201.35      204.63     14.23 o 
  -4   5   8       30.40       27.30      4.89 o 
  -3   5   8       44.70       47.20     15.58 o 
  -2   5   8       16.64        7.94      3.65 o 
  -1   5   8      218.20      221.08     10.59 o 
   0   5   8       20.71       21.07      3.86 o 
   1   5   8      219.55      214.53     10.08 o 
   2   5   8        0.03        0.04      1.65 o 
   3   5   8        6.34        5.05      2.31 o 
   4   5   8       63.16       61.60      4.49 o 
   5   5   8       17.10       18.51      3.16 o 
   6   5   8        5.16        1.60      5.32 o 
   7   5   8        2.56       -1.03      5.77 o 
   8   5   8       13.24       14.17      8.46 o 
   9   5   8        2.05        0.06      7.44 o 
  10   5   8        5.13        6.67      9.74 o 
  -7   6   8       30.62       32.95      8.91 o 
  -6   6   8        5.21       -1.73      6.03 o 
  -5   6   8       48.66       68.15      9.55 o 
  -4   6   8        0.11       -1.72      3.54 o 
  -3   6   8       52.50       68.03     15.45 o 
  -2   6   8        8.68        2.52      4.17 o 
  -1   6   8      303.46      340.71     14.70 o 
   0   6   8        7.94        4.82      2.99 o 
   1   6   8       72.13       71.04      3.93 o 
   2   6   8      203.43      194.26      7.13 o 
   3   6   8       82.82       78.58      4.10 o 
   4   6   8       25.14       27.77      4.43 o 
   5   6   8        0.17       -2.08      1.96 o 
   6   6   8       49.08       42.53      6.39 o 
   7   6   8        0.08       -1.40      4.02 o 
   8   6   8        6.34        7.29      5.34 o 
   9   6   8       62.19       66.74     12.63 o 
  10   6   8       18.90       19.23     10.71 o 
  -6   7   8        0.26       -2.31      6.86 o 
  -5   7   8        1.09        1.54      5.90 o 
  -4   7   8        0.03       -2.66      3.73 o 
  -3   7   8       64.54       67.89      6.01 o 
  -2   7   8        3.80        2.41      3.45 o 
  -1   7   8      111.27      130.24      7.77 o 
   0   7   8      116.02      126.56      7.57 o 
   1   7   8      356.73      348.94     15.29 o 
   2   7   8        0.91       -1.94      2.76 o 
   3   7   8        6.77        4.68      3.18 o 
   4   7   8      149.19      140.59      8.34 o 
   5   7   8       34.46       20.78      4.83 o 
   6   7   8      187.72      185.06     29.36 o 
   7   7   8       62.30       59.32      7.28 o 
   8   7   8       32.59       46.95      7.32 o 
   9   7   8       14.53       15.32      8.33 o 
  10   7   8        7.04        8.65      9.36 o 
  -5   8   8        3.13       -6.67      6.22 o 
  -4   8   8        1.69        0.45      5.64 o 
  -3   8   8        5.36        2.88      6.03 o 
  -2   8   8       68.68       90.14     11.60 o 
  -1   8   8      346.83      385.87     27.50 o 
   0   8   8      125.36      125.78     13.59 o 
   1   8   8        0.03       -1.22      2.85 o 
   2   8   8        2.66       -4.20      2.87 o 
   3   8   8        0.98        0.26      3.02 o 
   4   8   8      150.72      132.43     18.11 o 
   5   8   8      294.35      292.04     41.38 o 
   6   8   8       28.69       20.50     11.09 o 
   7   8   8       17.68       11.16      4.99 o 
   8   8   8       48.99       45.48      7.05 o 
   9   8   8        8.70        3.97      8.14 o 
  10   8   8        0.30        3.46      8.40 o 
  -3   9   8       48.19       49.88     11.28 o 
  -2   9   8       40.15       42.63      9.55 o 
  -1   9   8        0.04        1.92      6.80 o 
   0   9   8      102.03      129.37     14.36 o 
   1   9   8      151.54      141.43     11.89 o 
   2   9   8        0.54       -3.91      3.62 o 
   3   9   8      402.97      405.59     43.05 o 
   4   9   8      350.96      381.39     47.02 o 
   5   9   8      122.59      105.00     13.91 o 
   6   9   8       42.64       34.60      6.18 o 
   7   9   8        0.86        0.26      4.65 o 
   8   9   8       19.96       25.87      6.32 o 
   9   9   8        0.00       -4.17      7.18 o 
  10   9   8        0.37        2.63      8.59 o 
  -3  10   8        0.02      -12.89      8.59 o 
  -2  10   8       37.56       28.53      9.81 o 
  -1  10   8      101.38      101.29     12.89 o 
   0  10   8        1.42        1.22      6.67 o 
   1  10   8       26.02       21.83      4.90 o 
   2  10   8      114.83      128.59     20.07 o 
   3  10   8       41.93       40.70      6.36 o 
   4  10   8        0.92       -0.33      4.00 o 
   5  10   8       16.29       11.61      4.95 o 
   6  10   8       54.03       49.25      7.15 o 
   7  10   8        7.94        4.87      4.76 o 
   8  10   8        1.32        1.88      6.67 o 
   9  10   8        1.46       -4.10      8.14 o 
  10  10   8        0.00        4.62     10.06 o 
  -2  11   8        2.08       -2.95      8.59 o 
  -1  11   8        4.87        3.59      8.40 o 
   0  11   8        0.01       -7.63      7.69 o 
   1  11   8        2.12       -6.09      5.71 o 
   2  11   8        5.12        5.23      4.28 o 
   3  11   8        2.49        0.65      4.55 o 
   4  11   8        3.12       -1.00      4.28 o 
   5  11   8        7.48       -0.34      4.35 o 
   6  11   8        3.46        1.79      4.68 o 
   7  11   8        3.98       -0.95      5.01 o 
   8  11   8        0.05       -3.13      5.01 o 
   9  11   8        0.00       -5.90      7.44 o 
   0  12   8        0.01      -11.35      7.56 o 
   1  12   8        0.32       -3.53      8.01 o 
   2  12   8        1.51       -4.08      4.84 o 
   3  12   8        2.54       -5.90      5.05 o 
   4  12   8        3.86        0.78      5.05 o 
   5  12   8        0.20       -6.15      4.65 o 
   6  12   8        0.18       -4.52      5.18 o 
   7  12   8        0.09        0.05      4.86 o 
   8  12   8        0.43       -4.47      5.58 o 
   4  13   8        1.60       -2.02      5.21 o 
   5  13   8        0.52       -1.77      5.64 o 
   6  13   8        0.29       -1.52      7.44 o 
  -6  -6   9        0.15       -0.58      4.81 o 
  -5  -6   9        2.53       -1.47      4.62 o 
  -4  -6   9        2.94        1.28      5.13 o 
  -3  -6   9        0.01       -0.51      4.62 o 
  -2  -6   9        0.92        1.47      4.87 o 
  -1  -6   9        0.14       -3.65      4.55 o 
  -7  -5   9        0.38       -5.32      4.17 o 
  -6  -5   9        9.48        2.05      4.68 o 
  -5  -5   9        0.79       -1.99      4.42 o 
  -4  -5   9       14.58        7.44      4.87 o 
  -3  -5   9        0.90       -0.71      4.30 o 
  -2  -5   9        1.31       -2.69      3.40 o 
  -1  -5   9        0.04       -1.41      4.74 o 
   0  -5   9        3.04       -0.32      4.62 o 
   1  -5   9        8.84        9.74      6.28 o 
  -8  -4   9       16.82        8.27      5.51 o 
  -7  -4   9        2.72        3.65      4.74 o 
  -6  -4   9       15.75        8.59      5.00 o 
  -5  -4   9        1.85       -0.83      3.91 o 
  -4  -4   9       15.15       11.48      5.32 o 
  -3  -4   9        0.02        0.64      4.17 o 
  -2  -4   9        2.09       -0.19      4.36 o 
  -1  -4   9        1.76        0.96      4.49 o 
   0  -4   9        0.86        0.90      4.55 o 
   1  -4   9       12.33        7.95      6.15 o 
   2  -4   9        0.37       -3.59      5.26 o 
   3  -4   9        1.57       -3.21      6.80 o 
  -9  -3   9        0.00        0.58      5.64 o 
  -8  -3   9        6.14        5.19      5.51 o 
  -7  -3   9        0.83       -5.45      4.23 o 
  -6  -3   9        0.35       -4.81      3.46 o 
  -5  -3   9        5.57        6.92      4.62 o 
  -4  -3   9       53.44       55.33      8.27 o 
  -3  -3   9       42.99       64.49      8.59 o 
  -2  -3   9        2.18        2.31      4.04 o 
  -1  -3   9       16.00       15.71      5.58 o 
   0  -3   9        5.41       -0.64      4.10 o 
   1  -3   9        0.10        1.22      4.87 o 
   2  -3   9        0.22        0.71      4.74 o 
   3  -3   9        8.22        1.09      5.90 o 
   4  -3   9        0.14       -2.12      7.12 o 
  -9  -2   9        0.09        1.09      5.71 o 
  -8  -2   9        5.95        5.58      4.94 o 
  -7  -2   9        7.04        4.81      5.13 o 
  -6  -2   9        4.71        1.60      4.49 o 
  -5  -2   9       63.99       49.43      7.56 o 
  -4  -2   9       17.10       15.83      5.13 o 
  -3  -2   9        4.39        4.68      3.97 o 
  -2  -2   9        0.63        0.51      3.53 o 
  -1  -2   9        1.03       -2.05      3.33 o 
   0  -2   9        0.00       -2.63      3.46 o 
   1  -2   9        4.67        1.03      4.23 o 
   2  -2   9       17.55        5.13      5.13 o 
   3  -2   9       14.98       15.32      6.54 o 
   4  -2   9        0.53        2.63      6.35 o 
  -9  -1   9        6.20        5.96      6.60 o 
  -8  -1   9       12.17       12.82      6.22 o 
  -7  -1   9        0.02        3.72      4.55 o 
  -6  -1   9       27.59       30.32      6.73 o 
  -5  -1   9       47.42       68.47      8.59 o 
  -4  -1   9       19.47       13.08      4.62 o 
  -3  -1   9        2.54        0.51      3.53 o 
  -2  -1   9        0.10       -2.50      3.01 o 
  -1  -1   9        0.68       -1.54      3.21 o 
   0  -1   9       30.61       38.08      6.22 o 
   1  -1   9       41.18       45.90      6.99 o 
   2  -1   9        0.05       -0.64      3.59 o 
   3  -1   9       17.48       16.99      6.28 o 
   4  -1   9        2.48       -2.24      5.19 o 
   6  -1   9        0.52       -1.86      6.67 o 
  -9   0   9        8.39       12.69      6.92 o 
  -8   0   9       13.98        9.42      6.22 o 
  -7   0   9        4.24        6.28      5.71 o 
  -6   0   9       26.13       25.58      6.28 o 
  -5   0   9        6.43        6.03      4.30 o 
  -4   0   9        0.68        0.77      3.46 o 
  -3   0   9       36.80       23.46      5.39 o 
  -2   0   9        4.54        4.94      3.59 o 
  -1   0   9        8.34        6.28      3.46 o 
   0   0   9        0.26       -0.45      3.14 o 
   1   0   9       68.13       69.30      6.80 o 
   2   0   9       55.61       68.08      6.92 o 
   3   0   9        1.38       -3.08      3.78 o 
   4   0   9       11.20        6.35      5.83 o 
   6   0   9        3.24       -8.08      5.51 o 
   7   0   9        1.61       -0.45      7.56 o 
  -9   1   9        0.59        0.06      6.35 o 
  -8   1   9        0.98        8.72      5.90 o 
  -7   1   9        8.25       13.72      6.41 o 
  -6   1   9        1.08       -1.03      3.85 o 
  -5   1   9        4.62       -1.28      3.91 o 
  -4   1   9       15.05       10.06      4.68 o 
  -3   1   9        2.18       -0.64      3.08 o 
  -2   1   9        2.20       -2.95      2.76 o 
  -1   1   9        3.47        1.54      3.27 o 
   0   1   9       65.04       63.79      6.41 o 
   1   1   9        6.93        4.74      3.59 o 
   2   1   9       37.16       31.35      5.77 o 
   3   1   9       30.45       32.76      6.22 o 
   4   1   9       17.87       18.08      6.28 o 
   6   1   9        2.15       -2.44      5.19 o 
   7   1   9       10.16       10.51      7.69 o 
   8   1   9        0.34       -9.94      8.59 o 
  -9   2   9        0.39       -3.59      6.09 o 
  -8   2   9        0.15       -3.08      5.77 o 
  -7   2   9        0.70        3.01      5.45 o 
  -6   2   9       35.05       42.89      8.53 o 
  -5   2   9        0.83       -3.72      3.72 o 
  -4   2   9       59.70       51.80      7.63 o 
  -3   2   9      136.21      130.40      9.94 o 
  -2   2   9      139.00      136.74      9.81 o 
  -1   2   9       10.18       11.09      3.91 o 
   0   2   9        0.51        0.64      2.88 o 
   1   2   9       54.94       53.47      6.73 o 
   2   2   9       42.38       51.67      6.54 o 
   3   2   9      127.84      124.43      9.17 o 
   4   2   9        6.14        2.69      4.49 o 
   5   2   9       82.33      100.26      9.62 o 
   6   2   9        7.43        9.81      5.77 o 
   7   2   9        6.18        1.35      5.64 o 
   8   2   9        1.69       -0.26      8.01 o 
   9   2   9        0.01       -5.64      9.30 o 
  -8   3   9        2.85        0.32      6.15 o 
  -7   3   9       10.73       14.42      7.05 o 
  -6   3   9       59.22       59.49      9.55 o 
  -5   3   9       54.22       60.01      9.55 o 
  -4   3   9      200.99      188.43     10.17 o 
  -3   3   9       72.62       64.62      6.92 o 
  -2   3   9      211.77      165.72     11.22 o 
  -1   3   9       60.06       65.20      7.37 o 
   0   3   9      140.11      103.92      8.01 o 
   1   3   9      692.44      665.12     31.86 o 
   2   3   9        4.21       -0.38      3.27 o 
   3   3   9       98.93      100.26      7.69 o 
   4   3   9        1.46       -2.12      3.33 o 
   5   3   9       25.87       30.19      6.28 o 
   6   3   9       20.77       19.05      4.11 o 
   7   3   9        1.31        0.24      3.92 o 
   8   3   9        0.36        2.09      4.69 o 
   9   3   9        1.56       -2.10      5.79 o 
  -8   4   9        2.56       -2.05      5.90 o 
  -7   4   9        6.26       12.37      7.31 o 
  -6   4   9        1.59       -7.12      4.74 o 
  -5   4   9       32.25       41.73      8.40 o 
  -4   4   9      151.72      152.68      9.24 o 
  -3   4   9      317.80      327.31     14.63 o 
  -2   4   9      111.27      120.75     16.83 o 
  -1   4   9      180.73      178.48     11.41 o 
   0   4   9       55.22       61.16      7.24 o 
   1   4   9       24.02       25.77      4.68 o 
   2   4   9      155.45      137.38      9.10 o 
   3   4   9       43.70       40.84      5.71 o 
   4   4   9        0.71       -2.18      2.69 o 
   5   4   9        0.37       -4.30      3.27 o 
   6   4   9        0.61       -0.39      5.10 o 
   7   4   9        1.21        0.24      4.23 o 
   8   4   9        0.02       -1.61      4.94 o 
   9   4   9        4.84       -2.02      5.56 o 
  -7   5   9       12.20       18.40      7.76 o 
  -6   5   9        1.42       -3.33      5.58 o 
  -5   5   9       84.82       95.52     10.13 o 
  -4   5   9       15.19       23.84      9.46 o 
  -3   5   9        7.26        8.54      4.31 o 
  -2   5   9       40.21       42.82      5.46 o 
  -1   5   9       65.06       67.18      5.78 o 
   0   5   9      122.79      107.32      6.86 o 
   1   5   9        1.70       -1.93      2.70 o 
   2   5   9      174.21      170.08     10.39 o 
   3   5   9       36.37       42.63      5.64 o 
   4   5   9        6.84        4.23      3.27 o 
   5   5   9        0.99       -0.77      2.51 o 
   6   5   9        5.14       -0.47      4.26 o 
   7   5   9        4.18        9.23      6.80 o 
   8   5   9       15.63       15.58      7.95 o 
  10   5   9       55.47      101.76     27.21 o 
  -7   6   9        4.38       -4.81      6.28 o 
  -6   6   9        0.56       -1.54      6.03 o 
  -5   6   9       36.95       49.56      8.85 o 
  -4   6   9        1.09       -0.71      3.82 o 
  -3   6   9       77.90       82.34      6.72 o 
  -2   6   9        2.08        0.26      3.53 o 
  -1   6   9        8.89        5.05      4.74 o 
   0   6   9      177.02      195.71      9.97 o 
   1   6   9        3.06        0.39      4.23 o 
   2   6   9      282.76      279.21     12.50 o 
   3   6   9      105.81       99.07      6.10 o 
   4   6   9        0.80       -3.74      2.49 o 
   5   6   9       13.11       10.73      7.83 o 
   6   6   9       80.00       74.72      7.88 o 
   7   6   9       10.26       10.60      5.08 o 
   8   6   9       78.74       81.60      8.94 o 
   9   6   9       35.90       44.17     11.99 o 
  10   6   9        4.21        5.26      8.65 o 
  -6   7   9        0.42        0.71      7.18 o 
  -5   7   9        5.63        6.67      6.35 o 
  -4   7   9       11.67       19.04      5.34 o 
  -3   7   9        0.15       -5.43      3.62 o 
  -2   7   9       14.80       20.48      4.94 o 
  -1   7   9       25.25       24.93      5.15 o 
   0   7   9      320.44      365.86     16.00 o 
   1   7   9      242.63      227.71     19.87 o 
   2   7   9        1.35       -3.78      5.45 o 
   3   7   9       46.98       53.98     10.77 o 
   4   7   9       74.42       57.44     11.48 o 
   5   7   9       85.63       94.50      8.36 o 
   6   7   9      179.30      171.43     12.76 o 
   7   7   9      273.50      247.11     13.34 o 
   8   7   9        1.59        5.07      6.15 o 
   9   7   9       21.25       13.46      8.72 o 
  10   7   9        8.16        9.49      9.42 o 
  -5   8   9        0.91       -8.65      6.15 o 
  -4   8   9        3.62        4.81      6.28 o 
  -3   8   9        6.36        2.56      7.18 o 
  -2   8   9       23.82       30.58      9.17 o 
  -1   8   9        2.59        0.90      6.15 o 
   0   8   9       20.69       16.86      8.14 o 
   1   8   9       66.43       83.53     12.82 o 
   2   8   9       19.16       14.55      8.08 o 
   3   8   9       39.46       36.86      9.94 o 
   4   8   9      178.68      187.96     18.40 o 
   5   8   9      493.40      471.27     39.46 o 
   6   8   9       37.58       42.02      9.94 o 
   7   8   9       70.20       67.88      8.31 o 
   8   8   9        2.34        4.93      5.20 o 
   9   8   9       28.01       24.75      9.55 o 
  10   8   9        0.15       -0.58      8.91 o 
  -3   9   9       13.24       13.98      9.17 o 
  -2   9   9       16.68       16.80      8.65 o 
  -1   9   9        1.62       -3.78      6.86 o 
   0   9   9        0.48       -1.54      7.05 o 
   1   9   9        0.00       -5.26      6.22 o 
   2   9   9       29.94       29.04      9.30 o 
   3   9   9      133.18      130.14     15.07 o 
   4   9   9       51.53       70.07     12.69 o 
   5   9   9       32.46       24.19      6.25 o 
   6   9   9        0.31        0.36      4.26 o 
   7   9   9       27.03       30.71     16.86 o 
   8   9   9        0.07       -4.17      4.71 o 
   9   9   9        3.17        3.78      8.72 o 
  10   9   9        0.14      -11.35      8.40 o 
  -3  10   9        5.49        0.96      8.46 o 
  -2  10   9       10.95        9.04      9.23 o 
  -1  10   9        0.72        1.86      7.44 o 
   0  10   9        1.66        4.17      8.08 o 
   1  10   9        1.41       -3.40      6.15 o 
   2  10   9        0.19       -4.42      6.73 o 
   3  10   9        8.03        2.56      6.80 o 
   4  10   9        0.71        2.24      7.37 o 
   5  10   9       22.88       25.26      9.17 o 
   6  10   9        4.29       -1.69      4.24 o 
   7  10   9        4.69        1.45      4.99 o 
   8  10   9        9.25        5.12      5.85 o 
   9  10   9        0.53       -2.50      8.91 o 
  -1  11   9        0.59      -11.48      8.21 o 
   0  11   9        0.01       -5.13      7.50 o 
   1  11   9        1.62        1.15      6.86 o 
   2  11   9        0.64        0.90      6.86 o 
   3  11   9       16.30       18.27      8.72 o 
   4  11   9        2.58       -0.13      6.80 o 
   5  11   9        7.08        7.50      8.01 o 
   6  11   9       15.89        9.84      5.80 o 
   7  11   9        0.08       -3.00      4.87 o 
   8  11   9        2.89        2.03      5.68 o 
   9  11   9        0.08       -8.98      7.63 o 
   1  12   9        1.73       -8.01      7.95 o 
   2  12   9        0.26       -6.86      7.24 o 
   3  12   9        1.71       -8.27      6.60 o 
   4  12   9        0.62       -0.38      6.99 o 
   5  12   9        0.87        1.47      7.69 o 
   6  12   9        1.01       -0.32      7.31 o 
   7  12   9        3.41       -1.52      5.53 o 
   8  12   9        1.63        3.26      5.67 o 
  -5  -5  10        5.81       -3.97      4.55 o 
  -4  -5  10        0.04        0.00      4.30 o 
  -3  -5  10        9.46        4.49      5.19 o 
  -2  -5  10        4.36        3.27      4.87 o 
  -1  -5  10        0.52       -3.53      4.87 o 
  -7  -4  10        2.02       -1.67      4.62 o 
  -6  -4  10        0.60       -4.55      4.04 o 
  -5  -4  10       29.59       31.54      7.31 o 
  -4  -4  10       26.47       20.32      6.73 o 
  -3  -4  10        0.97        1.41      4.68 o 
  -2  -4  10       14.99       20.51      6.47 o 
  -1  -4  10        6.78        5.58      5.13 o 
   0  -4  10        0.24       -3.97      4.94 o 
   1  -4  10       10.32        6.54      6.35 o 
  -8  -3  10        0.04       -0.96      5.32 o 
  -7  -3  10        9.86       -1.03      4.30 o 
  -6  -3  10       15.49       15.32      6.28 o 
  -5  -3  10        8.76       10.64      5.45 o 
  -4  -3  10       73.82      105.71     11.67 o 
  -3  -3  10       21.72       23.27      6.09 o 
  -2  -3  10        0.20        0.45      3.91 o 
  -1  -3  10       13.16       14.49      5.83 o 
   0  -3  10        3.98        2.18      5.00 o 
   1  -3  10        1.42       -3.78      5.06 o 
   2  -3  10        7.81        8.98      6.92 o 
   3  -3  10        0.32       -5.39      6.22 o 
  -8  -2  10        0.46       -0.45      5.26 o 
  -7  -2  10        9.93        2.76      5.39 o 
  -6  -2  10       76.10       87.96     10.51 o 
  -5  -2  10       19.39       16.09      5.64 o 
  -4  -2  10        3.66       -1.47      4.04 o 
  -3  -2  10       20.77       22.69      6.09 o 
  -2  -2  10       36.81       38.59      7.05 o 
  -1  -2  10       11.81       11.03      4.87 o 
   0  -2  10        0.04       -1.41      4.23 o 
   1  -2  10        4.53        6.15      5.26 o 
   2  -2  10       11.03       12.18      6.35 o 
   3  -2  10        6.13        9.81      6.60 o 
   4  -2  10        0.37       -5.26      7.18 o 
  -8  -1  10        4.16       -4.04      5.51 o 
  -7  -1  10        0.72       -6.54      4.36 o 
  -6  -1  10        8.30        4.81      4.94 o 
  -5  -1  10       11.04        5.77      5.13 o 
  -4  -1  10       61.63       69.04      8.72 o 
  -3  -1  10        0.96        1.28      3.65 o 
  -2  -1  10       12.08       13.66      5.00 o 
  -1  -1  10       22.52       22.82      5.83 o 
   0  -1  10       14.12       10.13      4.94 o 
   1  -1  10        9.68        7.69      5.06 o 
   2  -1  10        0.46       -3.59      4.30 o 
   3  -1  10        6.58        4.30      5.71 o 
   4  -1  10        1.13       -2.05      6.15 o 
   5  -1  10        1.55       -2.31      7.63 o 
  -8   0  10        0.72       -3.53      4.94 o 
  -7   0  10        6.61       10.32      5.83 o 
  -6   0  10       12.96       27.69      7.18 o 
  -5   0  10       32.83       39.81      7.12 o 
  -4   0  10        0.13       -2.82      3.40 o 
  -3   0  10       10.89        2.76      3.59 o 
  -2   0  10       11.91        8.91      4.10 o 
  -1   0  10        0.59       -3.21      3.14 o 
   0   0  10        2.14        1.03      3.72 o 
   1   0  10       15.81       11.86      4.62 o 
   2   0  10        8.43        3.91      4.55 o 
   3   0  10        3.35       -4.23      4.42 o 
   4   0  10        8.88        1.54      6.15 o 
   5   0  10        1.27       -6.54      6.99 o 
   6   0  10        1.92       -4.81     10.06 o 
  -8   1  10        1.38        5.96      5.90 o 
  -7   1  10        0.19       -4.23      5.39 o 
  -6   1  10        4.69        2.24      4.81 o 
  -5   1  10        0.08       -0.71      4.10 o 
  -4   1  10       24.58       19.68      5.77 o 
  -3   1  10        4.19        8.65      4.36 o 
  -2   1  10       34.64       34.55      6.35 o 
  -1   1  10       64.46       78.40      8.72 o 
   0   1  10       58.71       64.94      6.86 o 
   1   1  10       11.67        9.42      4.68 o 
   2   1  10       11.28        9.49      4.74 o 
   3   1  10       32.35       37.89      7.24 o 
   4   1  10        1.02       -4.81      4.87 o 
   5   1  10       29.85       44.68      9.94 o 
   6   1  10        1.19       -2.88      8.27 o 
  -8   2  10       30.96       44.30      9.87 o 
  -7   2  10        5.62        0.32      5.96 o 
  -6   2  10        1.33       -0.45      5.26 o 
  -5   2  10       11.95       10.00      5.58 o 
  -4   2  10       60.98       59.94      8.46 o 
  -3   2  10      259.44      232.97     14.87 o 
  -2   2  10      136.15      134.63     10.19 o 
  -1   2  10        7.34        6.22      3.85 o 
   0   2  10        4.14        3.33      3.59 o 
   1   2  10       53.30       57.70      7.44 o 
   2   2  10        0.38       -4.23      2.95 o 
   3   2  10      138.32      140.97     10.58 o 
   4   2  10        0.02       -1.35      4.36 o 
   5   2  10       22.80       19.49      7.05 o 
   6   2  10        0.49       -4.62      6.73 o 
  -8   3  10       31.98       33.78      9.62 o 
  -7   3  10        0.46       -6.60      5.58 o 
  -6   3  10        1.59       -1.15      5.71 o 
  -5   3  10      120.62      145.97     12.57 o 
  -4   3  10       65.53       71.19     11.60 o 
  -3   3  10       53.60       46.41      7.69 o 
  -2   3  10      164.39      142.70     10.51 o 
  -1   3  10       24.21       27.44      5.71 o 
   0   3  10       10.09        8.14      4.36 o 
   1   3  10      110.67      101.87      8.27 o 
   2   3  10        0.87        0.06      3.33 o 
   3   3  10        9.23        4.55      3.91 o 
   4   3  10       16.47       23.91      5.90 o 
   5   3  10        5.91       11.22      5.39 o 
   6   3  10        4.16        1.35      5.77 o 
  -7   4  10        0.05       -8.40      5.77 o 
  -6   4  10        4.31        2.24      5.96 o 
  -5   4  10       44.65       51.67      9.04 o 
  -4   4  10      224.78      208.05     11.26 o 
  -3   4  10        5.32        5.80      4.29 o 
  -2   4  10       51.72       61.61      8.33 o 
  -1   4  10        0.87        2.69      3.78 o 
   0   4  10      120.44      110.01      8.72 o 
   1   4  10       31.44       30.26      5.51 o 
   2   4  10       91.72       78.28      6.92 o 
   3   4  10        1.85       -0.13      3.27 o 
   4   4  10        3.43        2.05      3.97 o 
   5   4  10       13.57       21.22      5.32 o 
   6   4  10        4.15        8.91      5.77 o 
   7   4  10        0.90       -0.71      6.15 o 
  -7   5  10        0.01       -1.80      6.60 o 
  -6   5  10       24.63       21.92      7.69 o 
  -5   5  10        0.36        2.56      5.39 o 
  -4   5  10       45.73       59.11      7.21 o 
  -3   5  10        1.59       -1.54      3.34 o 
  -2   5  10       33.78       30.99      5.64 o 
  -1   5  10       22.35       23.71      6.54 o 
   0   5  10      163.52      136.49      8.04 o 
   1   5  10        6.85       10.51      4.23 o 
   2   5  10      107.79       89.94      7.37 o 
   3   5  10       44.67       54.11      6.54 o 
   4   5  10       71.08       74.37      6.73 o 
   5   5  10        4.26        1.28      3.65 o 
   6   5  10        2.14       -1.15      3.97 o 
   7   5  10       22.49       25.07      7.24 o 
  -6   6  10        2.75        5.58      7.37 o 
  -5   6  10        0.20        0.13      5.96 o 
  -4   6  10        5.37        8.30      4.92 o 
  -3   6  10        0.03       -4.44      3.91 o 
  -2   6  10       41.69       50.91     14.07 o 
  -1   6  10        2.29       -1.35      3.46 o 
   0   6  10      104.48      103.81      7.22 o 
   1   6  10       43.59       49.88      5.64 o 
   2   6  10      322.88      295.77     13.59 o 
   3   6  10       23.47       16.94     11.80 o 
   4   6  10        1.21       -6.24      7.53 o 
   5   6  10       49.45       48.21      6.54 o 
   7   6  10      105.25      102.83     13.21 o 
   8   6  10       15.66       23.72     10.06 o 
  -6   7  10        4.64       -0.06      7.76 o 
  -5   7  10        4.84        6.60      6.67 o 
  -4   7  10        2.66        3.14      5.83 o 
  -3   7  10        3.23        4.88      4.51 o 
  -2   7  10        3.10       -3.59      4.52 o 
  -1   7  10       60.77       87.38     16.32 o 
   0   7  10      331.15      324.48     14.82 o 
   1   7  10      227.74      229.57     20.51 o 
   2   7  10       16.98       12.69      7.56 o 
   3   7  10        0.29       -8.65      5.77 o 
   4   7  10        2.68       -9.14      6.09 o 
   5   7  10      117.87      114.37     14.81 o 
   6   7  10       87.49       89.82     13.66 o 
   7   7  10       40.42       45.84     11.35 o 
   8   7  10       20.78       23.40     10.26 o 
  -5   8  10        1.93        4.49      6.86 o 
  -3   8  10       23.07       40.58     10.58 o 
  -2   8  10       43.05       41.35     10.13 o 
  -1   8  10       55.89       67.76     12.63 o 
   0   8  10       17.99       13.66      8.91 o 
   1   8  10       69.25       90.39     13.98 o 
   2   8  10      207.11      188.35     18.53 o 
   3   8  10        0.49       -9.42      6.28 o 
   4   8  10      147.84      142.38     16.60 o 
   5   8  10      254.46      310.73     25.71 o 
   6   8  10      126.78      118.22     14.62 o 
   7   8  10       15.88       16.80      8.91 o 
   8   8  10        0.23       -4.42      7.76 o 
  -3   9  10        1.08       -2.05      7.31 o 
  -2   9  10        1.69       -5.71      7.24 o 
  -1   9  10       18.12       10.77      8.27 o 
   0   9  10      127.65      139.82     15.77 o 
   1   9  10       14.97       19.87      8.91 o 
   2   9  10        0.78       -8.59      6.47 o 
   3   9  10       89.67      117.70     14.74 o 
   4   9  10       66.84       82.83     13.78 o 
   5   9  10        0.06       -3.91      6.60 o 
   6   9  10        4.76       -0.83      6.41 o 
   7   9  10       17.74       17.05      8.59 o 
   8   9  10        9.04        4.62      8.59 o 
  -2  10  10        0.69       -9.04      6.92 o 
  -1  10  10       12.66       19.17      8.98 o 
   0  10  10       11.08       17.76      8.98 o 
   1  10  10        0.14       -5.64      6.92 o 
   2  10  10        6.45       -0.96      6.41 o 
   3  10  10        0.95        1.35      7.12 o 
   4  10  10        0.08       -2.82      6.60 o 
   5  10  10        0.65       -8.08      6.60 o 
   6  10  10        6.73        2.24      7.44 o 
   7  10  10        0.16       -7.44      6.92 o 
   8  10  10        3.51       -1.54      8.91 o 
  -1  11  10        0.22       -9.68      8.72 o 
   0  11  10        0.19        0.90      7.69 o 
   1  11  10        1.06       -7.18      7.95 o 
   2  11  10        3.14        2.95      8.01 o 
   3  11  10        8.02        7.95      7.89 o 
   4  11  10        1.18       -5.26      7.05 o 
   5  11  10        7.32        7.50      8.91 o 
   6  11  10        0.29       -0.96      7.56 o 
   7  11  10        0.35      -10.45      7.44 o 
   8  11  10        0.04       -2.50      8.59 o 
   1  12  10        0.02       -0.38      8.78 o 
   2  12  10        0.00       -6.09      8.21 o 
   3  12  10        2.55       -7.31      7.63 o 
   4  12  10        8.20        8.21      8.78 o 
   5  12  10        5.57        6.35      8.53 o 
   6  12  10        0.59       -3.59      7.44 o 
   7  12  10        1.89        4.74      9.49 o 
  -5  -4  11        0.12       -1.15      5.00 o 
  -4  -4  11        0.07        1.54      6.03 o 
  -3  -4  11        6.74        3.72      5.13 o 
  -2  -4  11       13.27       15.64      6.22 o 
  -1  -4  11        2.23        7.56      6.03 o 
  -6  -3  11        2.86        2.18      5.39 o 
  -5  -3  11        0.36       -2.56      4.74 o 
  -4  -3  11       13.03        9.87      5.83 o 
  -3  -3  11       10.21        9.68      5.90 o 
  -2  -3  11        1.12        2.12      4.62 o 
  -1  -3  11        0.18       -2.18      5.06 o 
   0  -3  11        0.29       -1.67      5.90 o 
   1  -3  11        0.13        2.18      6.54 o 
  -7  -2  11        3.30        1.47      5.77 o 
  -6  -2  11        2.32        0.51      5.00 o 
  -5  -2  11        9.14       10.96      5.58 o 
  -4  -2  11        6.67        2.95      4.81 o 
  -3  -2  11        9.79        3.27      5.06 o 
  -2  -2  11        0.40       -1.86      4.23 o 
  -1  -2  11        0.22        1.35      4.55 o 
   0  -2  11        1.02       -2.63      4.74 o 
   1  -2  11        3.12        2.95      5.96 o 
   2  -2  11        5.84        3.85      6.09 o 
   3  -2  11        0.22       -3.40      6.92 o 
  -7  -1  11        3.21        6.28      6.09 o 
  -6  -1  11        0.05       -0.90      4.42 o 
  -5  -1  11        3.55        4.36      5.13 o 
  -4  -1  11        7.66        7.05      4.87 o 
  -3  -1  11        0.95       -2.56      4.17 o 
  -2  -1  11        5.10       -2.63      4.04 o 
  -1  -1  11        0.33       -1.47      3.97 o 
   0  -1  11        0.04        3.72      4.68 o 
   1  -1  11        0.01        1.09      4.81 o 
   2  -1  11        8.71        2.82      5.58 o 
   3  -1  11       14.85       10.51      7.12 o 
   4  -1  11        0.02       -6.92      6.92 o 
  -8   0  11        0.81        0.64      6.15 o 
  -7   0  11        5.20       10.32      6.67 o 
  -6   0  11        3.62        4.49      5.51 o 
  -5   0  11        0.78       -1.99      4.30 o 
  -4   0  11        1.87       -1.35      3.97 o 
  -3   0  11       18.18       22.44      6.15 o 
  -2   0  11        3.33        1.03      4.10 o 
  -1   0  11        1.00        2.37      4.17 o 
   0   0  11        1.40        2.24      4.04 o 
   1   0  11        2.01        4.17      4.74 o 
   2   0  11        0.14       -5.67      3.78 o 
   3   0  11        3.83       -1.99      5.00 o 
   4   0  11        4.38       -2.37      6.67 o 
   5   0  11        8.95        1.03      9.30 o 
  -8   1  11        0.01       -3.01      6.54 o 
  -7   1  11        0.11       -1.28      6.09 o 
  -6   1  11        2.11        0.90      5.19 o 
  -5   1  11       25.46       30.07      6.92 o 
  -4   1  11        0.11        0.77      4.30 o 
  -3   1  11       24.62       24.75      6.15 o 
  -2   1  11       55.78       50.32      8.01 o 
  -1   1  11       78.06       76.22      7.82 o 
   0   1  11       20.01       17.95      5.45 o 
   1   1  11        2.66        4.04      4.62 o 
   2   1  11        1.45        1.73      4.42 o 
   3   1  11       29.18       31.28      7.69 o 
   4   1  11       34.17       33.53      8.46 o 
   5   1  11        0.23       -2.18      7.18 o 
   6   1  11       17.08       24.75     12.31 o 
  -7   2  11        1.47       -4.55      5.26 o 
  -6   2  11        7.92        6.86      6.15 o 
  -5   2  11       33.02       32.18      7.69 o 
  -4   2  11       14.32        7.69      5.19 o 
  -3   2  11       89.32       80.13      8.27 o 
  -2   2  11       98.83       98.09      8.98 o 
  -1   2  11       55.32       62.38      8.40 o 
   0   2  11       67.47       74.75      8.91 o 
   1   2  11       62.62       75.33      9.23 o 
   2   2  11      113.95      115.01      9.74 o 
   3   2  11        0.01        0.19      4.81 o 
   4   2  11       27.67       32.95      7.76 o 
   5   2  11        1.23       -2.12      5.71 o 
   6   2  11        2.28        9.62      7.76 o 
   7   2  11        2.27      -13.72     10.00 o 
  -7   3  11        2.92        2.56      6.47 o 
  -6   3  11       12.29       17.69      7.44 o 
  -5   3  11        0.88       -1.22      5.39 o 
  -4   3  11       48.98       48.72      8.72 o 
  -3   3  11       26.05       28.14      6.99 o 
  -2   3  11      206.29      195.14     13.40 o 
  -1   3  11       47.27       55.26      7.82 o 
   0   3  11       46.81       45.00      7.05 o 
   1   3  11       17.80       19.87      5.45 o 
   2   3  11       22.34       19.75      5.64 o 
   3   3  11       54.22       62.25      8.21 o 
   4   3  11        6.53        6.22      5.13 o 
   5   3  11        0.99        1.99      5.45 o 
   6   3  11        0.32       -4.94      6.47 o 
   7   3  11        0.27       -3.27      8.33 o 
  -7   4  11        8.05        9.30      6.99 o 
  -6   4  11       12.32        5.32      6.99 o 
  -5   4  11        3.24       -1.54      6.22 o 
  -4   4  11       46.15       58.99     14.14 o 
  -3   4  11        1.72       -1.22      3.85 o 
  -2   4  11       12.20       20.39      6.03 o 
  -1   4  11       24.83       22.25      5.71 o 
   0   4  11       57.92       46.80      7.31 o 
   1   4  11       48.51       54.81      7.56 o 
   2   4  11        0.00       -1.09      3.46 o 
   3   4  11       75.81       73.02      7.18 o 
   4   4  11       13.22       16.41      5.77 o 
   5   4  11        5.76       13.27      5.58 o 
   6   4  11        1.47        1.09      5.26 o 
   7   4  11        1.23        2.24      7.05 o 
   8   4  11        0.00        6.15     10.45 o 
  -6   5  11        1.53       -3.21      6.09 o 
  -5   5  11        0.85       -8.08      5.96 o 
  -4   5  11       46.53       52.68      7.08 o 
  -3   5  11        1.51       -2.10      3.79 o 
  -2   5  11       57.70       76.81     10.99 o 
  -1   5  11        1.03       -3.15      5.26 o 
   0   5  11       10.83        7.82      4.68 o 
   1   5  11       99.71       98.66      8.27 o 
   2   5  11        2.21        5.19      3.91 o 
   3   5  11      107.49      102.89      8.33 o 
   4   5  11       64.83       72.51      8.46 o 
   5   5  11        6.85        9.04      5.00 o 
   6   5  11        0.64       -0.96      4.49 o 
   7   5  11       29.46       40.45      8.40 o 
   8   5  11        6.05       -0.19      8.27 o 
  -6   6  11        5.44       -0.51      6.73 o 
  -5   6  11        4.69        9.42      6.99 o 
  -4   6  11        5.82        7.31      6.28 o 
  -3   6  11       17.47       22.11      5.59 o 
  -2   6  11        0.35       -3.60      4.30 o 
  -1   6  11       15.86       17.27      5.96 o 
   0   6  11       11.95       11.73      4.52 o 
   1   6  11      144.52      132.94      8.41 o 
   2   6  11      123.24      105.52      7.33 o 
   3   6  11        5.39        7.18      4.23 o 
   4   6  11        9.95       17.25      5.19 o 
  -5   7  11        8.34        8.98      6.99 o 
  -4   7  11        1.68        6.99      6.47 o 
  -3   7  11        7.25        5.30      4.98 o 
  -2   7  11        2.75        3.35      4.16 o 
  -1   7  11        8.64        8.85      4.66 o 
   0   7  11        0.24       -2.95      3.54 o 
   1   7  11       10.10       10.00      7.50 o 
   2   7  11       27.09       13.27      8.72 o 
   3   7  11        7.92       -5.19      6.35 o 
   4   7  11        7.20       -0.06      6.60 o 
   5   7  11      102.64      102.89     14.81 o 
   6   7  11      129.35      117.96     14.55 o 
   7   7  11       26.63       34.62     10.13 o 
   8   7  11       13.93       26.03      9.87 o 
  -3   8  11        0.01       -2.63      8.14 o 
  -2   8  11       22.76       16.09      9.62 o 
  -1   8  11       19.70       18.91      9.94 o 
   0   8  11        0.19       -7.44      5.64 o 
   1   8  11        5.15       -0.32      8.08 o 
   2   8  11        1.51       -2.31      6.86 o 
   3   8  11       18.31       10.71      8.27 o 
   4   8  11       38.16       46.80     10.96 o 
   5   8  11       25.82       49.81     11.35 o 
   6   8  11        4.65        0.13      7.24 o 
   7   8  11        1.55        2.37      7.69 o 
   8   8  11        6.55       18.01      9.94 o 
  -3   9  11        3.32       -3.97      8.08 o 
  -2   9  11       11.69       19.55      9.30 o 
  -1   9  11       20.80        8.98      8.53 o 
   0   9  11        1.36       -4.49      7.44 o 
   1   9  11        0.01        4.10      8.01 o 
   2   9  11        0.00       -2.24      7.82 o 
   3   9  11        0.20        0.13      6.67 o 
   4   9  11        3.25        1.41      7.95 o 
   5   9  11        0.06        0.26      8.21 o 
   6   9  11        8.55       10.45      8.78 o 
   7   9  11        1.41       -3.33      7.89 o 
   8   9  11        1.41       -4.55      9.30 o 
  -2  10  11        0.03       -6.15      7.82 o 
  -1  10  11        0.31       -1.86      8.08 o 
   0  10  11        0.70       -4.74      7.50 o 
   1  10  11        0.07        4.74      8.33 o 
   2  10  11        0.89        0.90      8.40 o 
   3  10  11        0.06       -6.47      7.05 o 
   4  10  11       10.49        2.95      8.59 o 
   5  10  11        1.09       -2.50      7.89 o 
   6  10  11        1.09       -3.72      8.14 o 
   7  10  11        7.41       14.10     10.32 o 
   8  10  11        0.01       -2.05      8.91 o 
   0  11  11        1.60       -3.21      8.40 o 
   1  11  11        5.93        9.42      9.62 o 
   2  11  11        0.50       -1.09      8.14 o 
   3  11  11        1.05       -5.19      8.01 o 
   4  11  11        3.39       -0.51      7.76 o 
   5  11  11        0.02        2.37      8.14 o 
   6  11  11        0.34       -1.28      7.63 o 
   7  11  11        0.31      -11.64      7.76 o 
   2  12  11        0.97       -9.68      9.62 o 
   3  12  11        5.47        9.17      9.17 o 
   4  12  11        0.99        3.53     10.13 o 
   5  12  11        0.40       -3.46      7.37 o 
  -3  -3  12        0.33       -1.67      5.45 o 
  -2  -3  12        2.89        0.26      5.45 o 
  -5  -2  12        1.83       -0.38      5.32 o 
  -4  -2  12        0.44       -3.01      4.87 o 
  -3  -2  12       12.07       12.12      6.67 o 
  -2  -2  12        0.71       -1.99      5.06 o 
  -1  -2  12        0.43       -1.92      4.81 o 
   0  -2  12        1.95        1.54      5.90 o 
   1  -2  12        4.90       13.46      7.89 o 
  -6  -1  12        6.67       10.90      6.35 o 
  -5  -1  12        3.35        0.96      5.45 o 
  -4  -1  12        6.32        9.94      5.71 o 
  -3  -1  12        0.00       -6.15      4.81 o 
  -2  -1  12        0.35       -2.12      4.17 o 
  -1  -1  12        6.45        3.91      4.81 o 
   0  -1  12        4.06        4.68      5.58 o 
   1  -1  12        1.14        4.49      6.15 o 
   2  -1  12        4.90        0.90      6.47 o 
   3  -1  12        0.84       -4.87      6.80 o 
  -6   0  12        0.27        1.22      5.64 o 
  -5   0  12        9.33       10.51      5.71 o 
  -4   0  12        0.57       -2.63      4.68 o 
  -3   0  12        4.61        2.18      4.62 o 
  -2   0  12       11.24       10.13      5.64 o 
  -1   0  12        8.09        2.69      4.55 o 
   0   0  12       29.06       43.47      8.46 o 
   1   0  12       11.38       11.99      6.09 o 
   2   0  12        1.23       -4.17      5.26 o 
   3   0  12        0.65       -0.71      6.41 o 
   4   0  12        3.34       -0.51      7.89 o 
  -7   1  12       29.28       33.91      8.65 o 
  -6   1  12        1.79       -3.97      5.13 o 
  -5   1  12        6.53        6.35      5.45 o 
  -4   1  12        7.69       12.69      5.96 o 
  -3   1  12       10.71        9.04      5.39 o 
  -2   1  12       97.64       86.93      9.17 o 
  -1   1  12       51.36       87.06     10.64 o 
   0   1  12        0.86        2.76      4.74 o 
   1   1  12        6.75       10.77      5.90 o 
   2   1  12        4.44       12.12      6.09 o 
   3   1  12        0.46       -7.44      5.06 o 
   4   1  12       18.29       28.78      8.98 o 
   5   1  12        0.15       -6.73      7.89 o 
  -7   2  12       29.75       53.47     10.71 o 
  -6   2  12        0.60       -5.83      5.32 o 
  -5   2  12        0.00       -7.79      5.19 o 
  -4   2  12       39.74       27.37      7.50 o 
  -3   2  12       41.94       41.93      7.89 o 
  -2   2  12        7.91        1.99      4.81 o 
  -1   2  12       97.02       92.70      9.10 o 
   0   2  12        0.04       -1.80      3.85 o 
   1   2  12        5.43       -0.06      4.62 o 
   2   2  12       11.20       15.58      6.15 o 
   3   2  12        0.04       -2.88      5.00 o 
   4   2  12        1.54        4.17      6.22 o 
   5   2  12        2.73        0.51      6.80 o 
   6   2  12        0.12       -2.37      7.89 o 
  -6   3  12        1.28       -0.13      6.28 o 
  -5   3  12        1.33       -1.80      5.00 o 
  -4   3  12        7.87       -2.24      4.87 o 
  -3   3  12      128.36      128.60     11.03 o 
  -2   3  12        3.54        3.40      4.87 o 
  -1   3  12       19.42       15.71      5.71 o 
   0   3  12        0.57       -1.54      4.10 o 
   1   3  12       21.53       21.28      5.96 o 
   2   3  12       10.92       10.64      5.58 o 
   3   3  12       15.76       22.18      6.47 o 
   4   3  12        3.26        3.46      6.03 o 
   5   3  12        7.92        7.31      6.60 o 
   6   3  12        0.16        0.13      6.80 o 
  -6   4  12        1.00        0.13      6.73 o 
  -5   4  12        6.65        7.12      6.35 o 
  -4   4  12        1.33       -2.31      7.31 o 
  -3   4  12       16.15       12.69      5.96 o 
  -2   4  12        3.64        2.95      4.62 o 
  -1   4  12        7.72        3.27      4.74 o 
   0   4  12       13.57       14.62      5.64 o 
   1   4  12       30.72       43.40      7.50 o 
   2   4  12        9.39       11.15      4.74 o 
   3   4  12       63.30       83.40      9.74 o 
   4   4  12        0.20        3.78      5.32 o 
   5   4  12       21.70       30.00      7.37 o 
   6   4  12        0.11       -1.73      5.90 o 
   7   4  12        2.11       -1.60      7.69 o 
  -6   5  12        0.00       -1.28      6.80 o 
  -5   5  12        0.08       -6.15      5.90 o 
  -4   5  12        0.47        2.18      5.58 o 
  -3   5  12        5.98        2.54      4.19 o 
  -2   5  12        1.03        3.12      4.20 o 
  -1   5  12       12.65        5.06      4.07 o 
   0   5  12        5.02        6.73      4.81 o 
   1   5  12       50.60       56.29      7.89 o 
   2   5  12        2.86        3.33      4.42 o 
   3   5  12      114.67      104.18      9.10 o 
   4   5  12       39.65       50.58      7.76 o 
   5   5  12        0.23       -4.36      4.42 o 
   6   5  12        6.72        3.46      5.96 o 
   7   5  12        3.26       11.15      7.56 o 
  -5   6  12        3.00        4.81      6.99 o 
  -4   6  12        8.76        9.36      6.86 o 
  -3   6  12        3.01       -3.41      4.30 o 
  -2   6  12        4.83        2.28      4.34 o 
  -1   6  12        1.00        3.10      4.08 o 
   0   6  12       27.46       25.17      5.29 o 
   1   6  12      132.27      110.98      7.90 o 
   2   6  12      142.69      110.39      9.30 o 
   3   6  12       28.69       26.48      6.22 o 
   4   6  12        0.01       -6.15      4.10 o 
  -4   7  12        1.32        3.40      7.05 o 
  -3   7  12        0.05       -3.83      4.59 o 
  -2   7  12       17.08       18.52      5.94 o 
  -1   7  12       14.40       11.83      4.77 o 
   0   7  12       25.78       19.61      4.82 o 
   1   7  12       32.47       36.67     10.71 o 
   2   7  12       11.46       13.14      8.46 o 
   3   7  12      129.34      118.41     14.94 o 
   4   7  12        0.49       -2.82      6.22 o 
   5   7  12       18.61       20.19      8.91 o 
   6   7  12       70.82       87.25     14.10 o 
   7   7  12       64.36       91.87     15.26 o 
   8   7  12        5.03       10.13      9.10 o 
  -3   8  12        3.35        5.71      8.33 o 
  -2   8  12        5.27        3.65      8.98 o 
  -1   8  12        2.43        1.15      7.50 o 
   0   8  12        0.75        1.03      8.46 o 
   1   8  12       62.77       77.31     14.23 o 
   2   8  12       19.57       23.27      9.30 o 
   3   8  12        1.41        0.83      6.67 o 
   4   8  12       17.09       15.26      8.65 o 
   5   8  12       39.23       38.46     10.83 o 
   6   8  12        0.17        2.82      8.33 o 
   7   8  12        1.27       -4.36      8.08 o 
   8   8  12        3.44       -1.03      9.23 o 
  -2   9  12        3.69       -5.58      8.85 o 
  -1   9  12        1.95        0.19      9.17 o 
   0   9  12       21.38       14.94      9.55 o 
   1   9  12        5.37        2.88      8.01 o 
   2   9  12        1.23       -9.04      6.03 o 
   3   9  12        2.42       -2.12      7.12 o 
   4   9  12        0.05       -7.76      6.54 o 
   5   9  12        0.44       -1.35      6.99 o 
   6   9  12        2.76        3.40      7.82 o 
   7   9  12        1.87       -0.06      7.56 o 
  -1  10  12        7.34        8.08     10.26 o 
   0  10  12        3.35       -4.81      8.33 o 
   1  10  12        0.00        6.03      8.59 o 
   2  10  12        1.03        3.40      8.59 o 
   3  10  12        3.42        2.95      8.08 o 
   4  10  12        8.36        7.63      9.42 o 
   5  10  12        0.02        3.27      8.85 o 
   6  10  12        2.01       -8.21      7.76 o 
   7  10  12        0.46        1.35      9.42 o 
   1  11  12        0.04       -4.30     10.06 o 
   2  11  12        0.10       -6.47      8.65 o 
   3  11  12        0.17       -6.92      7.95 o 
   4  11  12        0.24        0.06      8.72 o 
   5  11  12        3.75        8.21      9.62 o 
   6  11  12        6.33        3.78      9.68 o 
  -4  -1  13        0.49       -4.36      5.00 o 
  -3  -1  13        0.54       -6.60      5.13 o 
  -2  -1  13        7.49        5.06      6.09 o 
  -1  -1  13        2.30       -0.26      5.58 o 
   0  -1  13        0.04       -5.77      5.77 o 
  -5   0  13        2.27       -3.08      5.64 o 
  -4   0  13        8.27        0.00      4.81 o 
  -3   0  13        0.01       -5.06      5.13 o 
  -2   0  13        2.42        4.10      5.45 o 
  -1   0  13        9.36        5.77      5.77 o 
   0   0  13       22.20       17.31      6.54 o 
   1   0  13        9.58       11.09      6.92 o 
   2   0  13        0.44       -8.91      6.28 o 
  -5   1  13        3.92        0.90      5.64 o 
  -4   1  13        7.27        7.56      6.47 o 
  -3   1  13        0.52       -2.69      4.68 o 
  -2   1  13       17.43        5.00      6.22 o 
  -1   1  13       40.49       54.11      9.23 o 
   0   1  13        4.39        4.10      5.71 o 
   1   1  13       20.84       24.68      7.50 o 
   2   1  13       12.91       20.64      7.89 o 
   3   1  13       13.26       17.63      8.78 o 
  -5   2  13        9.76       21.22      7.95 o 
  -4   2  13        3.35        6.92      6.15 o 
  -3   2  13       23.39       33.21      7.69 o 
  -2   2  13        0.11       -1.67      5.19 o 
  -1   2  13       52.67       58.72      9.36 o 
   0   2  13        7.78       12.76      6.03 o 
   1   2  13        9.44        4.10      5.51 o 
   2   2  13        4.48       -1.86      5.26 o 
   3   2  13        6.78        3.97      6.47 o 
   4   2  13       12.01       16.54      8.33 o 
  -5   3  13        4.16        0.51      5.90 o 
  -4   3  13        5.38        0.77      5.96 o 
  -3   3  13        9.64       10.39      6.09 o 
  -2   3  13        0.23       -2.44      4.55 o 
  -1   3  13       14.95       19.42      6.67 o 
   0   3  13        9.10        3.27      4.94 o 
   1   3  13       16.54       12.50      5.64 o 
   2   3  13       12.59       15.71      5.96 o 
   3   3  13        0.18       -1.86      5.45 o 
   4   3  13       19.36       20.58      7.76 o 
   5   3  13        5.09       -2.56      6.15 o 
  -5   4  13        0.30        1.60      6.28 o 
  -4   4  13        0.01       -2.69      5.58 o 
  -3   4  13       28.44       29.75      7.50 o 
  -2   4  13        1.87       -0.64      5.26 o 
  -1   4  13       21.37       16.48      6.28 o 
   0   4  13        2.62       -3.72      4.62 o 
   1   4  13        4.78        4.36      5.39 o 
   2   4  13       35.17       37.44      7.37 o 
   3   4  13        2.05        1.22      5.32 o 
   4   4  13       20.74       26.67      7.82 o 
   5   4  13       19.56       38.66      8.98 o 
   6   4  13        6.85       15.00      8.98 o 
  -5   5  13        0.54        0.90      6.22 o 
  -4   5  13        4.21        4.42      6.15 o 
  -3   5  13        4.90        3.32      4.96 o 
  -2   5  13       13.72       15.10      5.11 o 
  -1   5  13        0.02       -6.83      4.55 o 
   0   5  13       10.73        1.09      5.13 o 
   1   5  13        2.11       -4.04      4.74 o 
   2   5  13       35.42       38.46      7.31 o 
   3   5  13       29.22       31.09      7.18 o 
   4   5  13        4.06        1.99      5.64 o 
   5   5  13        1.14       -5.19      5.19 o 
   6   5  13        6.57        3.59      6.54 o 
  -4   6  13        2.78       -0.13      7.05 o 
  -3   6  13        1.97        2.57      4.82 o 
  -2   6  13        4.38        0.09      4.80 o 
  -1   6  13        0.34       -1.78      4.19 o 
   0   6  13        1.77        0.29      3.84 o 
   1   6  13        2.47       -0.19      4.00 o 
   2   6  13        6.61        7.76      5.39 o 
   3   6  13        9.76        3.14      4.87 o 
  -3   7  13        0.13       -3.95      4.92 o 
  -2   7  13        0.06        5.26      4.78 o 
  -1   7  13       16.05       15.52      5.42 o 
   0   7  13       20.42       22.18     10.13 o 
   1   7  13        0.03        3.14      7.82 o 
   2   7  13        4.16       -1.60      7.31 o 
   3   7  13        3.55       -0.83      7.82 o 
   4   7  13        5.54       -3.01      6.54 o 
   5   7  13        7.05        5.64      8.72 o 
   6   7  13        7.84       20.77      9.81 o 
   7   7  13        0.01        0.32      8.40 o 
  -2   8  13        4.34        5.71      9.49 o 
  -1   8  13        6.33        4.10      9.74 o 
   0   8  13       17.48       20.19     10.06 o 
   1   8  13        2.16        0.32      7.24 o 
   2   8  13        0.29       -1.47      7.63 o 
   3   8  13        0.08        6.22      8.01 o 
   4   8  13        0.00        0.83      7.63 o 
   5   8  13        0.19        1.28      7.56 o 
   6   8  13        0.08        1.60      7.95 o 
  -1   9  13        0.02       -5.96      9.55 o 
   0   9  13        0.72        5.19      9.10 o 
   1   9  13        0.29       -5.32      7.44 o 
   2   9  13        0.70       -7.69      7.76 o 
   3   9  13        0.00        2.56      7.89 o 
   4   9  13        1.34        5.19      8.98 o 
   5   9  13        2.85        6.28      8.98 o 
   6   9  13        0.86       -1.80      7.63 o 
   0  10  13        2.39        3.72      9.30 o 
   1  10  13        6.33       -5.26      9.23 o 
   2  10  13        5.25        8.01     10.64 o 
   3  10  13        0.00       -0.96      9.49 o 
   4  10  13        3.07        0.26      8.46 o 
   5  10  13        1.08        3.59      8.91 o 
  -3   1  14        6.55       -0.13      5.77 o 
  -2   1  14       14.17        4.62      6.54 o 
  -1   1  14        0.02       -0.19      5.96 o 
   0   1  14       28.41       37.95      9.04 o 
   1   1  14        4.19        8.59      6.80 o 
  -3   2  14        0.17       -3.01      5.45 o 
  -2   2  14       34.82       39.30      8.85 o 
  -1   2  14       10.27       11.92      6.67 o 
   0   2  14        1.47       -3.08      5.58 o 
   1   2  14        1.19       -4.74      5.64 o 
   2   2  14        1.69        1.60      6.60 o 
  -4   3  14        0.20       -7.82      5.39 o 
  -3   3  14        1.67        1.03      6.09 o 
  -2   3  14        1.90        2.31      5.71 o 
  -1   3  14        3.48        2.24      5.58 o 
   0   3  14        1.07       -5.45      4.87 o 
   1   3  14        1.78       -0.96      5.32 o 
   2   3  14        3.28       10.32      6.67 o 
   3   3  14        5.05       12.69      7.56 o 
  -4   4  14        0.09       -7.69      5.13 o 
  -3   4  14        0.65       -1.60      5.32 o 
  -2   4  14        1.73        0.19      5.32 o 
  -1   4  14        1.81       -5.13      4.68 o 
   0   4  14        3.87        7.31      6.22 o 
   1   4  14        3.39        4.23      5.45 o 
   2   4  14       14.04        9.10      6.15 o 
   3   4  14        0.17       -1.28      6.22 o 
   4   4  14       19.61       29.36      9.10 o 
  -3   5  14        7.13        9.53      5.54 o 
  -2   5  14        4.46        3.95      4.79 o 
  -1   5  14        1.99       -1.86      4.68 o 
   0   5  14        0.30       -4.36      5.19 o 
   1   5  14        5.97        0.26      5.06 o 
   2   5  14       24.20       22.18      6.80 o 
   3   5  14       40.63       43.14      8.27 o 
   4   5  14       14.83       16.73      7.12 o 
   5   5  14        0.00        2.24      6.60 o 
  -3   6  14        0.06       -0.47      4.84 o 
  -2   6  14        0.00        2.96      4.97 o 
  -1   6  14        5.28        4.09      5.21 o 
   0   6  14        1.29        4.21      4.50 o 
   1   6  14        3.53       -4.17      5.32 o 
   2   6  14       15.09       10.51      6.54 o 
   3   6  14        0.10       -2.69      4.74 o 
  -2   7  14        4.63       -1.42      4.75 o 
  -1   7  14        5.07        3.28      5.09 o 
   0   7  14        0.96        7.44      9.55 o 
   1   7  14        1.02        5.32      8.40 o 
   2   7  14       11.15        8.01      8.72 o 
   3   7  14       12.15       10.96      9.30 o 
   4   7  14        0.43        2.12      7.63 o 
   5   7  14        0.63        2.95      8.14 o 
  -1   8  14        2.18       -1.73      9.87 o 
   0   8  14        7.14        1.80      9.23 o 
   1   8  14       15.04       15.26     10.83 o 
   2   8  14        0.01       -0.83      7.89 o 
   3   8  14        0.55       -7.69      7.82 o 
   4   8  14        0.00        0.19      9.10 o 
   5   8  14        0.11        4.04      8.65 o 
   0   9  14       11.37       16.86     10.45 o 
   1   9  14        8.41       12.76     10.96 o 
   2   9  14        0.31       -1.54      8.40 o 
   3   9  14        0.03       -5.45      8.53 o 
   4   9  14        0.66        1.03      9.23 o 
  -1   4  15        3.69       -3.21      5.77 o 
   0   4  15        0.09       -8.08      5.39 o 
   1   4  15        2.46       -4.68      5.90 o 
  -1   5  15        0.19       -5.00      5.51 o 
   0   5  15        0.12       -3.21      5.45 o 
   1   5  15        0.55       -0.51      5.83 o 
   2   5  15        0.62       -6.99      5.96 o 
   0   6  15        4.13        0.72      4.66 o 
   1   6  15       11.39        3.65      6.09 o 
   2   6  15        1.33        0.90      6.35 o 
   1   7  15        7.33       16.54     10.83 o 
   2   7  15        1.40        0.32      9.42 o 
                                                 
